# Supplementary material for: Bis(5-amino-3-carb­oxy-1H-1,2,4-triazol-4-ium) dihydrogenphosphate nitrate 5-amino-1H-1,2,4-triazol-4-ium-3-carboxyl­ate
Source: Acta Crystallogr Sect E Struct Rep Online. 2012 Apr 6;68(Pt 5):o1333–4. doi: 10.1107/S1600536812014481 (PMC3344471; doi:10.1107/S1600536812014481)
Supplement: Supplementary file 1 [file e-68-o1333-sup1.cif]

##############################################################################
#                                                                            #
# This CIF contains the data in a paper accepted for publication in          #
# Acta Crystallographica Section E. It conforms to the requirements of       #
# Notes for Authors for Acta Crystallographica Section E, and has been       #
# peer reviewed under the auspices of the IUCr Commission on Journals.       #
#                                                                            #
# Full details of the Crystallographic Information File format               #
# are given in the paper "The Crystallographic Information File (CIF):       #
# a New Standard Archive File for Crystallography" by S. R. Hall, F. H.      #
# Allen and I. D. Brown [Acta Cryst. (1991), A47, 655-685].                  #
#                                                                            #
# The current version of the core CIF dictionary is obtainable from          #
# ftp://ftp.iucr.org/pub/cif_core.dic.                                       #
#                                                                            #
# Software is freely available for graphical display of the structure(s)     #
# in this CIF. For information consult the CIF software page                 #
# http://www.iucr.org/resources/cif/software.                                #
#                                                                            #
# This file may be used for bona fide research purposes within the           #
# scientific community so long as proper attribution is given to the journal # 
# article from which it was obtained.                                        #
#                                                                            #
##############################################################################
data_global
_audit_creation_method     'WinGX routine CIF_UPDATE'
_audit_conform_dict_name     cif_core.dic
_audit_conform_dict_version     2.3
_journal_date_recd_electronic     2012-03-22
_journal_date_accepted     2012-04-03
_journal_name_full     'Acta Crystallographica, Section E'
_journal_year     2012
_journal_volume     68
_journal_issue      5
_journal_page_first     o1333
_journal_page_last     o1334
_journal_paper_category     QO
_journal_paper_doi     10.1107/S1600536812014481
_journal_coeditor_code     FJ2538
_publ_contact_author_name     'Berrah, Fadila '
_publ_contact_author_address
;
Laboratoire de Chimie Appliqu\'ee et Technologie des Mat\'eriaux
LCATM
Universit\'e Larbi Ben M'Hidi
04000 Oum El Bouaghi
Algeria
;
_publ_contact_author_email     fadilaber@yahoo.fr
_publ_contact_author_fax     '00 (213) 32 42 39 83'
_publ_contact_author_phone     '00 (213) 32 42 39 83'
_publ_section_title
;
Bis(5-amino-3-carboxy-1<i>H</i>-1,2,4-triazol-4-ium) dihydrogenphosphate nitrate
5-amino-1<i>H</i>-1,2,4-triazol-4-ium-3-carboxylate
;
loop_
    _publ_author_name
    _publ_author_footnote
    _publ_author_address
    'Berrah, Fadila'
;
D\'epartement Sciences de la Mati\`ere,
Facult\'e des Sciences Exactes et Sciences de la Nature et de la Vie,
Universit\'e Larbi Ben M'hidi,
04000 Oum El Bouaghi,
Algeria.
;
;
Laboratoire de Chimie Appliqu\'ee et Technologie des Mat\'eriaux
LCATM
Universit\'e Larbi Ben M'Hidi
04000 Oum El Bouaghi
Algeria
;
    'Bouchene, Rafika'
;
D\'epartement Sciences de la Mati\`ere,
Facult\'e des Sciences Exactes et Sciences de la Nature et de la Vie,
Universit\'e Larbi Ben M'hidi,
04000 Oum El Bouaghi,
Algeria.
;
;
Laboratoire de Chimie Appliqu\'ee et Technologie des Mat\'eriaux
LCATM
Universit\'e Larbi Ben M'Hidi
04000 Oum El Bouaghi
Algeria
;
    'Bouacida, Sofiane'
;
D\'epartement Sciences de la Mati\`ere,
Facult\'e des Sciences Exactes et Sciences de la Nature et de la Vie,
Universit\'e Larbi Ben M'hidi,
04000 Oum El Bouaghi,
Algeria.
;
;
Unit\'e de Recherche de Chimie de l'Environnement et Mol\'eculaire Structurale
CHEMS, Facult\'e des Sciences Exactes,
Universit\'e Mentouri Constantine 25000
Algeria
;
    'Daran, Jean-Claude' .
;
Laboratoire de Chimie de Coodination, UPR--CNRS 8241
205, Route de Narbonne
31077 Toulouse cedex 04
France
;
data_I
_chemical_name_systematic
;
Bis(5-amino-3-carboxy-1<i>H</i>-1,2,4-triazol-4-ium) dihydrogenphosphate
nitrate 5-amino-1<i>H</i>-1,2,4-triazol-4-ium-3-carboxylate
;
_chemical_name_common     ?
_chemical_formula_moiety     '2(C3 H5 N4 O2 +), N O3 -, H2 P O4 -, C3 H4 N4 O2'
_chemical_formula_sum     'C9 H16 N13 O13 P'
_chemical_formula_structural     'C9 H14 N12 O6, H2 O4 P, N O3'
_chemical_formula_iupac     '2C3 H5 N4 O2 +, N O3-, H2 P O4 -, C3 H4 N4 O2'
_chemical_formula_weight     545.32
_space_group_crystal_system     monoclinic
_space_group_name_H-M_alt     'C c'
_space_group_name_Hall     'C -2yc'
loop_
    _space_group_symop_operation_xyz
    'x, y, z'
    'x, -y, z+1/2'
    'x+1/2, y+1/2, z'
    'x+1/2, -y+1/2, z+1/2'
_cell_length_a     19.2249(13)
_cell_length_b     13.2036(7)
_cell_length_c     7.7468(5)
_cell_angle_alpha     90
_cell_angle_beta     101.079(7)
_cell_angle_gamma     90
_cell_volume     1929.8(2)
_cell_formula_units_Z     4
_cell_measurement_reflns_used     8428
_cell_measurement_theta_min     3.08
_cell_measurement_theta_max     28.26
_cell_measurement_temperature     180(2)
_exptl_crystal_description     box
_exptl_crystal_colour     colourless
_exptl_crystal_size_max     0.45
_exptl_crystal_size_mid     0.43
_exptl_crystal_size_min     0.16
_exptl_crystal_density_diffrn     1.877
_exptl_crystal_density_method     'not measured'
_exptl_crystal_F_000     1120
_exptl_absorpt_coefficient_mu     0.249
_exptl_absorpt_correction_type     multi-scan
_exptl_absorpt_process_details
;
(CrysAlis PRO; Agilent, 2011)
;
_exptl_absorpt_correction_T_min     0.83240
_exptl_absorpt_correction_T_max     1.00000
_exptl_special_details
;
Absorption correction: empirical absorption correction using spherical
harmonics, implemented in SCALE3 ABSPACK scaling algorithm.
CrysAlisPro (Agilent Technologies, 2011)
;
_diffrn_ambient_temperature     180(2)
_diffrn_radiation_type     MoK\a
_diffrn_radiation_wavelength     0.71073
_diffrn_radiation_source     'fine-focus sealed tube'
_diffrn_radiation_monochromator     graphite
_diffrn_measurement_device_type     'Agilent Xcalibur Sapphire1 long-nozzle'
_diffrn_measurement_method     '\w scans'
_diffrn_detector_area_resol_mean     8.2632
_diffrn_reflns_number     10050
_diffrn_reflns_av_R_equivalents     0.0226
_diffrn_reflns_theta_min     3.09
_diffrn_reflns_theta_max     26.37
_diffrn_reflns_theta_full     26.37
_diffrn_measured_fraction_theta_max     0.999
_diffrn_measured_fraction_theta_full     0.999
_diffrn_reflns_limit_h_min     -24
_diffrn_reflns_limit_h_max     23
_diffrn_reflns_limit_k_min     -16
_diffrn_reflns_limit_k_max     16
_diffrn_reflns_limit_l_min     -9
_diffrn_reflns_limit_l_max     9
_refine_special_details
;
Refinement of <i>F</i>^2^ against ALL reflections. The weighted <i>R</i>-factor
<i>wR</i> and goodness of fit <i>S</i> are based on <i>F</i>^2^, conventional
<i>R</i>-factors <i>R</i> are based on <i>F</i>, with <i>F</i> set to zero for
negative <i>F</i>^2^. The threshold expression of <i>F</i>^2^ >
\s(<i>F</i>^2^) is used only for calculating <i>R</i>-factors(gt) <i>etc</i>.
and is not relevant to the choice of reflections for refinement.
<i>R</i>-factors based on <i>F</i>^2^ are statistically about twice as large
as those based on <i>F</i>, and <i>R</i>- factors based on ALL data will be
even larger.
;
_reflns_number_total     3836
_reflns_number_gt     3735
_reflns_threshold_expression     I>2\s(I)
_refine_ls_structure_factor_coef     Fsqd
_refine_ls_matrix_type     full
_refine_ls_R_factor_all     0.0276
_refine_ls_R_factor_gt     0.0268
_refine_ls_wR_factor_gt     0.0662
_refine_ls_wR_factor_ref     0.0672
_refine_ls_goodness_of_fit_ref     1.05
_refine_ls_restrained_S_all     1.05
_refine_ls_number_reflns     3836
_refine_ls_number_parameters     330
_refine_ls_number_restraints     2
_refine_ls_hydrogen_treatment     constr
_refine_ls_weighting_scheme     calc
_refine_ls_weighting_details
         'calc w=1/[\s^2^(Fo^2^)+(0.0378P)^2^+0.9492P] where P=(Fo^2^+2Fc^2^)/3'
_atom_sites_solution_hydrogens     geom
_atom_sites_solution_primary     direct
_atom_sites_solution_secondary     difmap
_refine_ls_shift/su_max     0.008
_refine_ls_shift/su_mean     0.001
_refine_diff_density_max     0.234
_refine_diff_density_min     -0.265
_refine_ls_extinction_method     none
_refine_ls_abs_structure_details     'Flack (1983), 1858 Friedel pairs'
_refine_ls_abs_structure_Flack     0.33(7)
loop_
    _atom_type_symbol
    _atom_type_description
    _atom_type_scat_dispersion_real
    _atom_type_scat_dispersion_imag
    _atom_type_scat_source
    C C 0.0033 0.0016 'International Tables Vol C Tables 4.2.6.8 and 6.1.1.4'
    H H 0 0 'International Tables Vol C Tables 4.2.6.8 and 6.1.1.4'
    N N 0.0061 0.0033 'International Tables Vol C Tables 4.2.6.8 and 6.1.1.4'
    O O 0.0106 0.006 'International Tables Vol C Tables 4.2.6.8 and 6.1.1.4'
    P P 0.1023 0.0942 'International Tables Vol C Tables 4.2.6.8 and 6.1.1.4'
_computing_data_collection     'CrysAlis PRO (Agilent, 2011)'
_computing_cell_refinement     'CrysAlis PRO (Agilent, 2011)'
_computing_data_reduction     'CrysAlis PRO (Agilent, 2011)'
_computing_structure_solution     'SIR2002 (Burla <i>et al.</i>, 2005)'
_computing_structure_refinement     'SHELXL97 (Sheldrick, 2008)'
_computing_molecular_graphics
;
ORTEPIII (Burnett & Johnson, 1996), ORTEP-3 for Windows (Farrugia,
1997) and
DIAMOND (Brandenburg & Berndt, 2001)
;
_computing_publication_material     'WinGX (Farrugia, 1999)'
loop_
    _atom_site_type_symbol
    _atom_site_label
    _atom_site_fract_x
    _atom_site_fract_y
    _atom_site_fract_z
    _atom_site_U_iso_or_equiv
    _atom_site_adp_type
    _atom_site_calc_flag
    _atom_site_refinement_flags
    _atom_site_occupancy
    _atom_site_symmetry_multiplicity
    _atom_site_disorder_assembly
    _atom_site_disorder_group
    O O6 0.41566(8) 1.31611(10) 0.5894(2) 0.0222(3) Uani d . 1 1 . .
    N N3C 0.18588(9) 1.43700(13) 0.1472(2) 0.0236(4) Uani d . 1 1 . .
    O O1C 0.30311(8) 1.62763(11) 0.3449(2) 0.0272(3) Uani d . 1 1 . .
    N N1B 0.58554(9) 1.25858(12) 0.9762(2) 0.0217(4) Uani d . 1 1 . .
    H H5B 0.6216 1.2555 1.061 0.026 Uiso calc R 1 1 . .
    H H3B 0.5677 1.3164 0.9405 0.026 Uiso calc R 1 1 . .
    N N4C 0.28426(9) 1.41292(12) 0.3399(2) 0.0201(4) Uani d . 1 1 . .
    H H4C 0.3233 1.4265 0.4111 0.024 Uiso calc R 1 1 . .
    N N1 0.43355(9) 1.40196(12) 0.6489(2) 0.0184(3) Uani d . 1 1 . .
    C C3C 0.25660(10) 1.32115(15) 0.3022(3) 0.0187(4) Uani d . 1 1 . .
    O O2C 0.19992(9) 1.64211(12) 0.1575(2) 0.0349(4) Uani d . 1 1 . .
    N N2C 0.19719(9) 1.33628(12) 0.1833(2) 0.0219(4) Uani d . 1 1 . .
    H H2C 0.1695 1.2886 0.1356 0.026 Uiso calc R 1 1 . .
    O O7 0.48583(8) 1.41235(11) 0.7696(2) 0.0276(3) Uani d . 1 1 . .
    C C1C 0.24818(11) 1.59375(15) 0.2508(3) 0.0215(4) Uani d . 1 1 . .
    O O5 0.39976(9) 1.47811(11) 0.5845(2) 0.0313(4) Uani d . 1 1 . .
    N N1C 0.28090(10) 1.23307(13) 0.3647(2) 0.0266(4) Uani d . 1 1 . .
    H H5C 0.3198 1.2297 0.4408 0.032 Uiso calc R 1 1 . .
    H H3C 0.2579 1.1786 0.3296 0.032 Uiso calc R 1 1 . .
    C C2C 0.23928(11) 1.48136(15) 0.2447(3) 0.0202(4) Uani d . 1 1 . .
    P P1 0.27249(3) 0.89899(3) 0.30351(6) 0.01592(11) Uani d . 1 1 . .
    O O2B 0.43278(7) 0.92432(10) 0.59606(18) 0.0210(3) Uani d . 1 1 . .
    N N2B 0.57956(9) 1.08016(13) 0.9423(2) 0.0198(3) Uani d . 1 1 . .
    H H2B 0.6152 1.0654 1.0238 0.024 Uiso calc R 1 1 . .
    N N4B 0.50067(9) 1.16518(12) 0.7706(2) 0.0167(3) Uani d . 1 1 . .
    H H4B 0.475 1.2135 0.7182 0.02 Uiso calc R 1 1 . .
    N N3B 0.53912(9) 1.01015(12) 0.8405(2) 0.0194(3) Uani d . 1 1 . .
    C C2B 0.49164(10) 1.06425(14) 0.7377(2) 0.0167(4) Uani d . 1 1 . .
    C C3B 0.55750(10) 1.17458(15) 0.9007(2) 0.0159(4) Uani d . 1 1 . .
    O O3 0.30722(7) 0.99921(10) 0.27601(17) 0.0198(3) Uani d . 1 1 . .
    C C3A 0.47957(10) 1.70083(15) 0.7432(3) 0.0186(4) Uani d . 1 1 . .
    O O2 0.32459(7) 0.81370(10) 0.2805(2) 0.0247(3) Uani d . 1 1 . .
    H H2 0.309 0.7593 0.3072 0.037 Uiso calc R 1 1 . .
    O O1 0.20396(9) 0.88190(12) 0.1753(3) 0.0359(4) Uani d . 1 1 . .
    N N3A 0.56813(9) 1.75022(12) 0.9580(2) 0.0189(3) Uani d . 1 1 . .
    N N2A 0.51436(9) 1.78030(13) 0.8257(2) 0.0202(3) Uani d . 1 1 . .
    H H2A 0.5042 1.8425 0.7988 0.024 Uiso calc R 1 1 . .
    O O2A 0.65270(7) 1.62929(11) 1.20239(19) 0.0233(3) Uani d . 1 1 . .
    N N1A 0.42476(10) 1.70396(14) 0.6126(2) 0.0266(4) Uani d . 1 1 . .
    H H5A 0.4079 1.7614 0.572 0.032 Uiso calc R 1 1 . .
    H H3A 0.4058 1.6486 0.5677 0.032 Uiso calc R 1 1 . .
    C C1B 0.43737(10) 1.01611(14) 0.6006(3) 0.0164(4) Uani d . 1 1 . .
    N N4A 0.51196(9) 1.61845(12) 0.8229(2) 0.0181(3) Uani d . 1 1 . .
    H H4A 0.5014 1.5563 0.7966 0.022 Uiso calc R 1 1 . .
    O O1B 0.40060(7) 1.08030(10) 0.49496(18) 0.0185(3) Uani d . 1 1 . .
    H H1B 0.3709 1.05 0.4234 0.028 Uiso calc R 1 1 . .
    O O4 0.25679(10) 0.89062(14) 0.4902(2) 0.0431(5) Uani d . 1 1 . .
    H H4 0.2766 0.9369 0.551 0.065 Uiso calc R 1 1 . .
    O O1A 0.60814(8) 1.49336(11) 1.0444(2) 0.0267(3) Uani d . 1 1 . .
    H H1A 0.6426 1.4631 1.0994 0.04 Uiso calc R 1 1 . .
    C C1A 0.61377(10) 1.58682(15) 1.0807(3) 0.0180(4) Uani d . 1 1 . .
    C C2A 0.56512(10) 1.65246(15) 0.9543(3) 0.0174(4) Uani d . 1 1 . .
loop_
    _atom_site_aniso_label
    _atom_site_aniso_U_11
    _atom_site_aniso_U_22
    _atom_site_aniso_U_33
    _atom_site_aniso_U_12
    _atom_site_aniso_U_13
    _atom_site_aniso_U_23
    O6 0.0208(7) 0.0113(6) 0.0303(7) -0.0030(5) -0.0055(6) -0.0021(6)
    N3C 0.0210(9) 0.0151(8) 0.0305(10) -0.0020(7) -0.0057(8) 0.0017(7)
    O1C 0.0224(8) 0.0126(7) 0.0398(9) -0.0015(6) -0.0109(7) 0.0016(6)
    N1B 0.0206(9) 0.0172(8) 0.0232(8) -0.0014(7) -0.0061(7) 0.0008(7)
    N4C 0.0175(9) 0.0147(8) 0.0243(9) -0.0010(6) -0.0059(7) 0.0012(6)
    N1 0.0166(8) 0.0133(8) 0.0235(8) 0.0012(6) -0.0006(7) 0.0016(6)
    C3C 0.0191(10) 0.0172(9) 0.0193(9) -0.0020(7) 0.0020(8) -0.0008(7)
    O2C 0.0277(8) 0.0176(8) 0.0494(10) 0.0007(7) -0.0172(7) 0.0056(7)
    N2C 0.0192(9) 0.0122(8) 0.0302(9) -0.0038(6) -0.0056(7) -0.0013(7)
    O7 0.0244(8) 0.0181(7) 0.0326(8) 0.0005(6) -0.0138(7) -0.0017(6)
    C1C 0.0196(10) 0.0153(10) 0.0273(11) 0.0014(8) -0.0012(8) 0.0028(8)
    O5 0.0286(8) 0.0129(7) 0.0439(9) 0.0020(6) -0.0145(7) 0.0045(6)
    N1C 0.0271(10) 0.0136(8) 0.0333(10) -0.0019(7) -0.0091(8) 0.0001(7)
    C2C 0.0171(9) 0.0180(10) 0.0230(10) -0.0005(8) -0.0024(8) 0.0012(8)
    P1 0.0149(2) 0.0125(2) 0.0184(2) -0.0002(2) -0.00181(17) -0.00174(19)
    O2B 0.0221(7) 0.0141(7) 0.0247(7) -0.0016(5) -0.0009(6) -0.0013(6)
    N2B 0.0176(8) 0.0166(8) 0.0211(8) 0.0007(6) -0.0062(7) 0.0024(6)
    N4B 0.0166(8) 0.0137(8) 0.0174(8) 0.0017(6) -0.0024(6) 0.0021(6)
    N3B 0.0182(8) 0.0160(8) 0.0216(8) 0.0006(7) -0.0019(7) 0.0008(6)
    C2B 0.0171(9) 0.0157(9) 0.0169(9) 0.0012(7) 0.0027(8) 0.0018(7)
    C3B 0.0124(8) 0.0189(9) 0.0155(9) -0.0011(7) 0.0007(7) 0.0011(7)
    O3 0.0214(7) 0.0151(6) 0.0197(7) -0.0021(5) -0.0041(6) 0.0010(5)
    C3A 0.0188(9) 0.0161(10) 0.0199(10) 0.0015(7) 0.0014(8) -0.0001(7)
    O2 0.0193(7) 0.0136(6) 0.0412(9) 0.0006(5) 0.0063(6) 0.0013(6)
    O1 0.0266(8) 0.0177(8) 0.0519(10) 0.0006(6) -0.0217(8) -0.0017(7)
    N3A 0.0194(8) 0.0145(8) 0.0215(8) 0.0002(6) 0.0006(7) -0.0010(6)
    N2A 0.0226(9) 0.0121(7) 0.0239(8) 0.0019(6) -0.0006(7) 0.0013(6)
    O2A 0.0202(7) 0.0217(7) 0.0249(7) -0.0009(6) -0.0033(6) -0.0024(6)
    N1A 0.0279(10) 0.0158(9) 0.0311(10) 0.0014(7) -0.0072(8) 0.0009(7)
    C1B 0.0161(9) 0.0146(9) 0.0191(9) 0.0012(7) 0.0047(7) -0.0001(7)
    N4A 0.0184(9) 0.0107(8) 0.0232(8) 0.0004(6) -0.0009(7) -0.0019(6)
    O1B 0.0181(7) 0.0147(6) 0.0194(7) -0.0009(5) -0.0042(5) 0.0000(5)
    O4 0.0594(12) 0.0425(11) 0.0327(9) -0.0305(9) 0.0219(9) -0.0148(7)
    O1A 0.0214(7) 0.0154(7) 0.0358(8) 0.0041(6) -0.0132(7) -0.0001(6)
    C1A 0.0134(9) 0.0166(9) 0.0228(10) -0.0001(7) 0.0003(8) -0.0010(7)
    C2A 0.0149(9) 0.0168(9) 0.0201(9) -0.0003(7) 0.0020(7) -0.0022(7)
_geom_special_details
;
All e.s.d.'s (except the e.s.d. in the dihedral angle between two l.s. planes)
are estimated using the full covariance matrix. The cell e.s.d.'s are taken
into account individually in the estimation of e.s.d.'s in distances, angles
and torsion angles; correlations between e.s.d.'s in cell parameters are only
used when they are defined by crystal symmetry. An approximate (isotropic)
treatment of cell e.s.d.'s is used for estimating e.s.d.'s involving l.s.
planes.
;
loop_
    _geom_bond_atom_site_label_1
    _geom_bond_atom_site_label_2
    _geom_bond_site_symmetry_2
    _geom_bond_distance
    _geom_bond_publ_flag
    O6 N1 . 1.247(2) ?
    N3C C2C . 1.292(3) ?
    N3C N2C . 1.368(2) ?
    O1C C1C . 1.245(3) ?
    N1B C3B . 1.320(3) ?
    N1B H5B . 0.86 ?
    N1B H3B . 0.86 ?
    N4C C3C . 1.333(3) ?
    N4C C2C . 1.365(3) ?
    N4C H4C . 0.86 ?
    N1 O7 . 1.241(2) ?
    N1 O5 . 1.248(2) ?
    C3C N1C . 1.311(3) ?
    C3C N2C . 1.337(3) ?
    O2C C1C . 1.238(3) ?
    N2C H2C . 0.86 ?
    C1C C2C . 1.493(3) ?
    N1C H5C . 0.86 ?
    N1C H3C . 0.86 ?
    P1 O1 . 1.5068(16) ?
    P1 O3 . 1.5156(14) ?
    P1 O4 . 1.5371(16) ?
    P1 O2 . 1.5402(14) ?
    O2B C1B . 1.215(2) ?
    N2B C3B . 1.336(3) ?
    N2B N3B . 1.358(2) ?
    N2B H2B . 0.86 ?
    N4B C3B . 1.342(3) ?
    N4B C2B . 1.362(3) ?
    N4B H4B . 0.86 ?
    N3B C2B . 1.303(3) ?
    C2B C1B . 1.482(3) ?
    C3A N1A . 1.314(3) ?
    C3A N2A . 1.339(3) ?
    C3A N4A . 1.343(2) ?
    O2 H2 . 0.82 ?
    N3A C2A . 1.292(3) ?
    N3A N2A . 1.367(2) ?
    N2A H2A . 0.86 ?
    O2A C1A . 1.222(2) ?
    N1A H5A . 0.86 ?
    N1A H3A . 0.86 ?
    C1B O1B . 1.290(2) ?
    N4A C2A . 1.372(3) ?
    N4A H4A . 0.86 ?
    O1B H1B . 0.82 ?
    O4 H4 . 0.82 ?
    O1A C1A . 1.266(2) ?
    O1A H1A . 0.82 ?
    C1A C2A . 1.494(3) ?
loop_
    _geom_angle_atom_site_label_1
    _geom_angle_atom_site_label_2
    _geom_angle_atom_site_label_3
    _geom_angle_site_symmetry_1
    _geom_angle_site_symmetry_3
    _geom_angle
    _geom_angle_publ_flag
    C2C N3C N2C . . 104.11(16) ?
    C3B N1B H5B . . 120 ?
    C3B N1B H3B . . 120 ?
    H5B N1B H3B . . 120 ?
    C3C N4C C2C . . 107.38(17) ?
    C3C N4C H4C . . 126.3 ?
    C2C N4C H4C . . 126.3 ?
    O7 N1 O6 . . 120.32(16) ?
    O7 N1 O5 . . 119.72(16) ?
    O6 N1 O5 . . 119.94(18) ?
    N1C C3C N4C . . 128.80(19) ?
    N1C C3C N2C . . 125.70(18) ?
    N4C C3C N2C . . 105.49(17) ?
    C3C N2C N3C . . 111.56(16) ?
    C3C N2C H2C . . 124.2 ?
    N3C N2C H2C . . 124.2 ?
    O2C C1C O1C . . 127.77(19) ?
    O2C C1C C2C . . 115.2(2) ?
    O1C C1C C2C . . 117.04(18) ?
    C3C N1C H5C . . 120 ?
    C3C N1C H3C . . 120 ?
    H5C N1C H3C . . 120 ?
    N3C C2C N4C . . 111.43(17) ?
    N3C C2C C1C . . 122.84(19) ?
    N4C C2C C1C . . 125.72(19) ?
    O1 P1 O3 . . 113.02(9) ?
    O1 P1 O4 . . 107.73(11) ?
    O3 P1 O4 . . 111.50(8) ?
    O1 P1 O2 . . 108.65(9) ?
    O3 P1 O2 . . 107.95(8) ?
    O4 P1 O2 . . 107.83(10) ?
    C3B N2B N3B . . 112.03(16) ?
    C3B N2B H2B . . 124 ?
    N3B N2B H2B . . 124 ?
    C3B N4B C2B . . 106.68(16) ?
    C3B N4B H4B . . 126.7 ?
    C2B N4B H4B . . 126.7 ?
    C2B N3B N2B . . 103.72(16) ?
    N3B C2B N4B . . 111.91(17) ?
    N3B C2B C1B . . 121.13(17) ?
    N4B C2B C1B . . 126.94(17) ?
    N1B C3B N2B . . 126.42(18) ?
    N1B C3B N4B . . 127.92(18) ?
    N2B C3B N4B . . 105.64(17) ?
    N1A C3A N2A . . 126.59(19) ?
    N1A C3A N4A . . 127.73(19) ?
    N2A C3A N4A . . 105.69(17) ?
    P1 O2 H2 . . 109.5 ?
    C2A N3A N2A . . 104.42(16) ?
    C3A N2A N3A . . 111.50(16) ?
    C3A N2A H2A . . 124.3 ?
    N3A N2A H2A . . 124.3 ?
    C3A N1A H5A . . 120 ?
    C3A N1A H3A . . 120 ?
    H5A N1A H3A . . 120 ?
    O2B C1B O1B . . 127.51(19) ?
    O2B C1B C2B . . 119.06(18) ?
    O1B C1B C2B . . 113.41(16) ?
    C3A N4A C2A . . 106.82(16) ?
    C3A N4A H4A . . 126.6 ?
    C2A N4A H4A . . 126.6 ?
    C1B O1B H1B . . 109.5 ?
    P1 O4 H4 . . 109.5 ?
    C1A O1A H1A . . 109.5 ?
    O2A C1A O1A . . 129.23(19) ?
    O2A C1A C2A . . 116.94(17) ?
    O1A C1A C2A . . 113.83(17) ?
    N3A C2A N4A . . 111.56(18) ?
    N3A C2A C1A . . 123.02(18) ?
    N4A C2A C1A . . 125.42(17) ?
loop_
    _geom_torsion_atom_site_label_1
    _geom_torsion_atom_site_label_2
    _geom_torsion_atom_site_label_3
    _geom_torsion_atom_site_label_4
    _geom_torsion_site_symmetry_1
    _geom_torsion_site_symmetry_2
    _geom_torsion_site_symmetry_3
    _geom_torsion_site_symmetry_4
    _geom_torsion
    _geom_torsion_publ_flag
    C2C N4C C3C N1C . . . . -178.8(2) ?
    C2C N4C C3C N2C . . . . 1.5(2) ?
    N1C C3C N2C N3C . . . . 179.1(2) ?
    N4C C3C N2C N3C . . . . -1.2(2) ?
    C2C N3C N2C C3C . . . . 0.4(2) ?
    N2C N3C C2C N4C . . . . 0.6(2) ?
    N2C N3C C2C C1C . . . . -178.60(19) ?
    C3C N4C C2C N3C . . . . -1.3(2) ?
    C3C N4C C2C C1C . . . . 177.8(2) ?
    O2C C1C C2C N3C . . . . 1.2(3) ?
    O1C C1C C2C N3C . . . . -177.4(2) ?
    O2C C1C C2C N4C . . . . -177.9(2) ?
    O1C C1C C2C N4C . . . . 3.5(3) ?
    C3B N2B N3B C2B . . . . -0.7(2) ?
    N2B N3B C2B N4B . . . . 0.1(2) ?
    N2B N3B C2B C1B . . . . 178.28(17) ?
    C3B N4B C2B N3B . . . . 0.5(2) ?
    C3B N4B C2B C1B . . . . -177.57(19) ?
    N3B N2B C3B N1B . . . . 179.60(19) ?
    N3B N2B C3B N4B . . . . 1.0(2) ?
    C2B N4B C3B N1B . . . . -179.47(19) ?
    C2B N4B C3B N2B . . . . -0.86(19) ?
    N1A C3A N2A N3A . . . . 178.89(19) ?
    N4A C3A N2A N3A . . . . -0.6(2) ?
    C2A N3A N2A C3A . . . . -0.1(2) ?
    N3B C2B C1B O2B . . . . 7.5(3) ?
    N4B C2B C1B O2B . . . . -174.60(18) ?
    N3B C2B C1B O1B . . . . -171.11(17) ?
    N4B C2B C1B O1B . . . . 6.8(3) ?
    N1A C3A N4A C2A . . . . -178.5(2) ?
    N2A C3A N4A C2A . . . . 1.0(2) ?
    N2A N3A C2A N4A . . . . 0.8(2) ?
    N2A N3A C2A C1A . . . . -178.54(16) ?
    C3A N4A C2A N3A . . . . -1.1(2) ?
    C3A N4A C2A C1A . . . . 178.15(18) ?
    O2A C1A C2A N3A . . . . 7.6(3) ?
    O1A C1A C2A N3A . . . . -172.49(19) ?
    O2A C1A C2A N4A . . . . -171.63(18) ?
    O1A C1A C2A N4A . . . . 8.3(3) ?
loop_
    _geom_hbond_atom_site_label_D
    _geom_hbond_atom_site_label_H
    _geom_hbond_atom_site_label_A
    _geom_hbond_site_symmetry_A
    _geom_hbond_distance_DH
    _geom_hbond_distance_HA
    _geom_hbond_distance_DA
    _geom_hbond_angle_DHA
    _geom_hbond_publ_flag
    N1B H5B O2C 3_546 0.86 2.15 2.826(2) 135 ?
    N1B H5B O1 3_556 0.86 2.35 2.977(2) 130 ?
    N1B H3B O7 . 0.86 2.24 3.030(2) 152 yes
    N1B H3B O1A . 0.86 2.54 3.161(2) 129 ?
    N4C H4C O5 . 0.86 1.92 2.765(2) 169 yes
    N4C H4C O6 . 0.86 2.5 3.142(2) 132 ?
    N4C H4C N1 . 0.86 2.55 3.369(2) 160 ?
    N2C H2C O2A 3_444 0.86 2.21 2.876(2) 135 ?
    N2C H2C N3A 3_444 0.86 2.22 2.971(2) 146 ?
    N1C H5C O6 . 0.86 2.28 3.035(2) 146 ?
    N1C H5C O1B . 0.86 2.5 3.081(2) 126 ?
    N1C H3C O2A 3_444 0.86 2.17 2.888(2) 140 ?
    N1C H3C O3 . 0.86 2.61 3.224(2) 129 ?
    N2B H2B O2C 3_546 0.86 2.03 2.706(2) 135 ?
    N2B H2B N3C 3_546 0.86 2.27 3.004(2) 144 ?
    N4B H4B O6 . 0.86 1.92 2.780(2) 177 yes
    N4B H4B O7 . 0.86 2.66 3.276(2) 130 ?
    N4B H4B N1 . 0.86 2.64 3.444(2) 157 ?
    O2 H2 O1C 1_545 0.82 1.77 2.5563(19) 160 yes
    N2A H2A O2B 1_565 0.86 2.17 2.858(2) 137 ?
    N2A H2A N3B 1_565 0.86 2.32 3.071(2) 146 ?
    N1A H5A O2B 1_565 0.86 2.2 2.918(2) 140 ?
    N1A H5A O2 1_565 0.86 2.6 3.244(2) 133 ?
    N1A H3A O5 . 0.86 2.26 3.022(2) 148 ?
    N1A H3A O1C . 0.86 2.38 2.987(2) 129 ?
    N4A H4A O7 . 0.86 1.93 2.784(2) 172 yes
    N4A H4A O5 . 0.86 2.52 3.157(2) 132 ?
    N4A H4A N1 . 0.86 2.57 3.388(2) 160 ?
    O1B H1B O3 . 0.82 1.65 2.4648(19) 175 yes
    O4 H4 O3 2_575 0.82 1.92 2.671(2) 151 yes
    O1A H1A O1 3_556 0.82 1.62 2.423(2) 166 yes
_iucr_refine_instructions_details
;
TITL  triazamixte in C c
CELL  0.71073  19.2249  13.2036   7.7468   90.000  101.079   90.000
ZERR     4.00   0.0013   0.0007   0.0005    0.000    0.007    0.000
LATT  -7
SYMM    X, - Y, 1/2 + Z
SFAC  C    H    N    O    P
UNIT  36   64   52   52   4
MERG   2
TWIN
SHEL  40 0.8
EQIV $1 x+1/2, y-1/2, z+1
EQIV $2 x+1/2, y+1/2, z+1
EQIV $3 x-1/2, y-1/2, z-1
EQIV $4 x, y-1, z
EQIV $5 x, y+1, z
EQIV $6 x, -y+2, z+1/2
HTAB N1B  O2C_$1
HTAB N1B  O1_$2
HTAB N1B  O7
HTAB N1B  O1A
HTAB N4C  O5
HTAB N4C  O6
HTAB N4C  N1
HTAB N2C  O2A_$3
HTAB N2C  N3A_$3
HTAB N1C  O6
HTAB N1C  O1B
HTAB N1C  O2A_$3
HTAB N1C  O3
HTAB N2B  O2C_$1
HTAB N2B  N3C_$1
HTAB N4B  O6
HTAB N4B  O7
HTAB N4B  N1
HTAB O2   O1C_$4
HTAB N2A  O2B_$5
HTAB N2A  N3B_$5
HTAB N1A  O2B_$5
HTAB N1A  O2_$5
HTAB N1A  O5
HTAB N1A  O1C
HTAB N4A  O7
HTAB N4A  O5
HTAB N4A  N1
HTAB O1B  O3
HTAB O4   O3_$6
HTAB O1A  O1_$2
FMAP   2
PLAN   20
SIZE     0.17   0.42   0.46
ACTA    52.80
HTAB    2.00000
BOND   $H
CONF
L.S.   4
TEMP    20.00
WGHT    0.037800    0.949200
BASF   0.33413
FVAR       1.71095
O6    4    0.415664    1.316114    0.589403    11.00000    0.02077    0.01130 =
         0.03028   -0.00207   -0.00552   -0.00302
N3C   3    0.185881    1.436995    0.147163    11.00000    0.02103    0.01508 =
         0.03047    0.00168   -0.00570   -0.00203
O1C   4    0.303114    1.627627    0.344877    11.00000    0.02238    0.01263 =
         0.03984    0.00163   -0.01087   -0.00152
N1B   3    0.585536    1.258584    0.976158    11.00000    0.02061    0.01724 =
         0.02316    0.00084   -0.00611   -0.00139
AFIX  93
H5B   2    0.621629    1.255530    1.060976    11.00000   -1.20000
H3B   2    0.567716    1.316382    0.940528    11.00000   -1.20000
AFIX   0
N4C   3    0.284263    1.412921    0.339901    11.00000    0.01750    0.01471 =
         0.02428    0.00125   -0.00588   -0.00100
AFIX  43
H4C   2    0.323267    1.426506    0.411083    11.00000   -1.20000
AFIX   0
N1    3    0.433552    1.401956    0.648940    11.00000    0.01656    0.01327 =
         0.02352    0.00162   -0.00059    0.00118
C3C   1    0.256595    1.321151    0.302207    11.00000    0.01905    0.01718 =
         0.01930   -0.00077    0.00201   -0.00196
O2C   4    0.199919    1.642110    0.157514    11.00000    0.02770    0.01765 =
         0.04938    0.00562   -0.01725    0.00065
N2C   3    0.197189    1.336281    0.183323    11.00000    0.01917    0.01215 =
         0.03024   -0.00131   -0.00556   -0.00382
AFIX  43
H2C   2    0.169544    1.288631    0.135565    11.00000   -1.20000
AFIX   0
O7    4    0.485828    1.412349    0.769560    11.00000    0.02439    0.01810 =
         0.03258   -0.00166   -0.01379    0.00049
C1C   1    0.248182    1.593749    0.250816    11.00000    0.01962    0.01534 =
         0.02733    0.00284   -0.00120    0.00136
O5    4    0.399755    1.478106    0.584550    11.00000    0.02856    0.01293 =
         0.04387    0.00454   -0.01449    0.00201
N1C   3    0.280899    1.233068    0.364727    11.00000    0.02707    0.01363 =
         0.03328    0.00011   -0.00915   -0.00189
AFIX  93
H5C   2    0.319812    1.229733    0.440822    11.00000   -1.20000
H3C   2    0.257930    1.178617    0.329646    11.00000   -1.20000
AFIX   0
C2C   1    0.239281    1.481363    0.244698    11.00000    0.01705    0.01801 =
         0.02302    0.00121   -0.00240   -0.00051
MOLE    1
P1    5    0.272489    0.898989    0.303513    11.00000    0.01488    0.01247 =
         0.01842   -0.00174   -0.00181   -0.00021
O2B   4    0.432783    0.924319    0.596062    11.00000    0.02207    0.01408 =
         0.02465   -0.00135   -0.00092   -0.00161
N2B   3    0.579562    1.080159    0.942256    11.00000    0.01760    0.01657 =
         0.02113    0.00241   -0.00623    0.00066
AFIX  43
H2B   2    0.615174    1.065446    1.023839    11.00000   -1.20000
AFIX   0
N4B   3    0.500674    1.165179    0.770591    11.00000    0.01664    0.01373 =
         0.01735    0.00208   -0.00238    0.00167
AFIX  43
H4B   2    0.474959    1.213523    0.718173    11.00000   -1.20000
AFIX   0
N3B   3    0.539116    1.010155    0.840480    11.00000    0.01819    0.01597 =
         0.02164    0.00081   -0.00192    0.00056
C2B   1    0.491644    1.064253    0.737717    11.00000    0.01712    0.01572 =
         0.01695    0.00177    0.00273    0.00122
C3B   1    0.557497    1.174576    0.900676    11.00000    0.01244    0.01890 =
         0.01549    0.00113    0.00066   -0.00107
O3    4    0.307225    0.999210    0.276014    11.00000    0.02144    0.01506 =
         0.01966    0.00097   -0.00413   -0.00213
C3A   1    0.479569    1.700826    0.743218    11.00000    0.01884    0.01608 =
         0.01988   -0.00005    0.00141    0.00152
O2    4    0.324594    0.813696    0.280461    11.00000    0.01932    0.01364 =
         0.04121    0.00127    0.00633    0.00056
AFIX 147
H2    2    0.308987    0.759311    0.307184    11.00000   -1.50000
AFIX   0
O1    4    0.203958    0.881904    0.175288    11.00000    0.02661    0.01767 =
         0.05185   -0.00170   -0.02171    0.00063
N3A   3    0.568126    1.750216    0.958029    11.00000    0.01939    0.01453 =
         0.02150   -0.00104    0.00063    0.00021
N2A   3    0.514359    1.780296    0.825687    11.00000    0.02263    0.01213 =
         0.02389    0.00131   -0.00065    0.00185
AFIX  43
H2A   2    0.504173    1.842455    0.798812    11.00000   -1.20000
AFIX   0
O2A   4    0.652703    1.629290    1.202390    11.00000    0.02018    0.02171 =
         0.02491   -0.00239   -0.00325   -0.00087
N1A   3    0.424760    1.703964    0.612576    11.00000    0.02785    0.01576 =
         0.03106    0.00092   -0.00716    0.00140
AFIX  93
H5A   2    0.407866    1.761370    0.571993    11.00000   -1.20000
H3A   2    0.405781    1.648611    0.567651    11.00000   -1.20000
AFIX   0
C1B   1    0.437369    1.016106    0.600586    11.00000    0.01611    0.01460 =
         0.01905   -0.00008    0.00474    0.00122
N4A   3    0.511958    1.618452    0.822912    11.00000    0.01844    0.01066 =
         0.02324   -0.00194   -0.00095    0.00042
AFIX  43
H4A   2    0.501396    1.556327    0.796645    11.00000   -1.20000
AFIX   0
O1B   4    0.400598    1.080297    0.494959    11.00000    0.01813    0.01473 =
         0.01940   -0.00002   -0.00422   -0.00089
AFIX 147
H1B   2    0.370885    1.049955    0.423401    11.00000   -1.50000
AFIX   0
O4    4    0.256791    0.890616    0.490208    11.00000    0.05936    0.04251 =
         0.03270   -0.01483    0.02193   -0.03048
AFIX 147
H4    2    0.276615    0.936945    0.551025    11.00000   -1.50000
AFIX   0
O1A   4    0.608143    1.493361    1.044408    11.00000    0.02142    0.01538 =
         0.03576   -0.00011   -0.01322    0.00406
AFIX 147
H1A   2    0.642647    1.463121    1.099421    11.00000   -1.50000
AFIX   0
C1A   1    0.613768    1.586821    1.080673    11.00000    0.01340    0.01661 =
         0.02281   -0.00096    0.00030   -0.00008
C2A   1    0.565123    1.652456    0.954251    11.00000    0.01491    0.01676 =
         0.02012   -0.00223    0.00204   -0.00031
HKLF    4
REM  ao4c in C c
REM R1 =  0.0268 for   3735 Fo > 4sig(Fo)  and  0.0276 for all   3836 data
REM    330 parameters refined using      2 restraints
END
WGHT      0.0390      0.9177
REM Highest difference peak  0.234,  deepest hole -0.265,  1-sigma level  0.054
Q1    1   0.1870  0.8910  0.2737  11.00000  0.05    0.23
Q2    1   0.2959  0.8678  0.5307  11.00000  0.05    0.23
Q3    1   0.2557  0.9047  0.4148  11.00000  0.05    0.21
Q4    1   0.6554  1.4439  1.3569  11.00000  0.05    0.19
Q5    1   0.3106  1.0039  0.1616  11.00000  0.05    0.18
Q6    1   0.3504  0.8188  0.1577  11.00000  0.05    0.17
Q7    1   0.6295  1.4976  0.9357  11.00000  0.05    0.16
Q8    1   0.4594  1.1398  0.8618  11.00000  0.05    0.16
Q9    1   0.4268  1.4882  0.4640  11.00000  0.05    0.15
Q10   1   0.1409  0.8814  0.2583  11.00000  0.05    0.15
Q11   1   0.4377  1.3178  0.4637  11.00000  0.05    0.15
Q12   1   0.6754  1.4382  1.1573  11.00000  0.05    0.15
Q13   1   0.2207  0.9521  0.5750  11.00000  0.05    0.15
Q14   1   0.5255  1.6016  1.0922  11.00000  0.05    0.14
Q15   1   0.6208  1.6320  1.3047  11.00000  0.05    0.14
Q16   1   0.2279  1.6286  0.0285  11.00000  0.05    0.14
Q17   1   0.5194  1.0237  0.5927  11.00000  0.05    0.14
Q18   1   0.1738  0.8208  0.3718  11.00000  0.05    0.14
Q19   1   0.5530  1.7565  1.0564  11.00000  0.05    0.14
Q20   1   0.0956  1.2619  0.1884  11.00000  0.05    0.14
;
