# Supplementary material for: Bis(5-amino-3-carb­oxy-1H-1,2,4-triazol-4-ium) dihydrogenphosphate nitrate 5-amino-1H-1,2,4-triazol-4-ium-3-carboxyl­ate
Source: Acta Crystallogr Sect E Struct Rep Online. 2012 Apr 6;68(Pt 5):o1333–4. doi: 10.1107/S1600536812014481 (PMC3344471; doi:10.1107/S1600536812014481)
Supplement: Supplementary file 2 [file e-68-o1333-Isup2.hkl]

#
# h,k,l, Fc-squared, Fo-squared, sigma(Fo-squared) and status flag
#
data_I
_shelx_title ' ao4c in C c'
_shelx_refln_list_code          4
_shelx_F_calc_maximum      627.54
_exptl_crystal_F_000      1120.00
_reflns_d_resolution_high  0.8002
 
loop_
 _symmetry_equiv_pos_as_xyz
 'x, y, z'
 'x, -y, z+1/2'
 'x+1/2, y+1/2, z'
 'x+1/2, -y+1/2, z+1/2'
 
_cell_length_a    19.2249
_cell_length_b    13.2036
_cell_length_c     7.7468
_cell_angle_alpha  90.000
_cell_angle_beta  101.079
_cell_angle_gamma  90.000
 
_shelx_F_squared_multiplier     1.000
 
loop_
 _refln_index_h
 _refln_index_k
 _refln_index_l
 _refln_F_squared_calc
 _refln_F_squared_meas
 _refln_F_squared_sigma
 _refln_observed_status
  -3   1  -9       68.01       67.62     11.93 o
  -1   1  -9      397.82      417.32     21.38 o
   1   1  -9      345.79      353.06     16.67 o
   3   1  -9      688.15      743.86     24.23 o
   5   1  -9       51.39       22.55      6.04 o
   7   1  -9      217.95      233.43     13.32 o
   9   1  -9       18.73       27.26      5.02 o
  11   1  -9      419.43      444.64     19.45 o
  -2   2  -9      386.29      382.92     20.58 o
   0   2  -9      113.80       66.68     13.68 o
   2   2  -9     1002.05     1171.67     31.14 o
   4   2  -9      518.03      580.13     24.13 o
   6   2  -9      187.17      169.54     10.47 o
   8   2  -9       96.34      100.95      9.81 o
  10   2  -9      364.82      381.30     17.77 o
  12   2  -9      287.41      310.53     16.18 o
  -3   3  -9      496.23      440.47     27.26 o
  -1   3  -9      237.13      252.69     20.51 o
   1   3  -9      155.97      176.68     17.77 o
   3   3  -9      623.46      655.86     25.95 o
   5   3  -9       96.63      132.98     10.41 o
   7   3  -9       62.22       69.73      9.71 o
   9   3  -9      285.96      323.67     18.83 o
  11   3  -9      610.19      639.89     26.53 o
  -2   4  -9       51.53       57.75     19.12 o
   0   4  -9      382.73      380.20     25.42 o
   2   4  -9      418.20      435.68     26.49 o
   4   4  -9      191.26      158.19     15.19 o
   6   4  -9      140.21      168.70     13.91 o
   8   4  -9       38.74       45.41      8.84 o
  10   4  -9      170.53      203.95     15.35 o
   1   5  -9      494.34      521.20     23.33 o
   3   5  -9       24.25       16.20      8.92 o
   5   5  -9       17.85       18.39      7.33 o
   7   5  -9       16.50       14.84      6.78 o
   9   5  -9       31.77       32.51     11.08 o
   4   6  -9      423.81      485.72     32.03 o
  -8   0  -8      449.98      547.93     38.28 o
  -6   0  -8      469.59      470.19     36.32 o
  -4   0  -8       93.67       99.44     17.52 o
  -2   0  -8     2741.70     2910.20     97.40 o
   0   0  -8      441.88      378.44     33.88 o
   2   0  -8      221.79      190.58     16.45 o
   4   0  -8     1228.39     1322.08     42.80 o
   6   0  -8      617.09      642.46     23.84 o
   8   0  -8      351.05      351.21     17.63 o
  10   0  -8       72.41       67.98      8.42 o
  12   0  -8      453.26      471.00     20.66 o
  14   0  -8      755.74      871.88     38.44 o
  16   0  -8     1434.23     1507.57     52.22 o
  -7   1  -8      119.15      127.12     13.69 o
  -5   1  -8      694.08      710.81     31.68 o
  -3   1  -8     2228.41     2229.20     70.58 o
  -1   1  -8      510.96      505.96     26.80 o
   1   1  -8      307.39      294.59     16.86 o
   3   1  -8      408.36      428.20     15.07 o
   5   1  -8      110.12      107.56      7.90 o
   7   1  -8      227.89      228.35     10.16 o
   9   1  -8       35.69       47.56      6.31 o
  11   1  -8       81.13       74.87      7.70 o
  13   1  -8       80.54       90.60      7.82 o
  15   1  -8       13.28       12.58      5.87 o
  17   1  -8      426.18      393.66     44.47 o
  -8   2  -8       94.27       97.27     11.82 o
  -6   2  -8      329.71      328.06     21.45 o
  -4   2  -8      194.36      180.61     23.06 o
  -2   2  -8      125.57      102.92     13.21 o
   0   2  -8       30.20       19.46      7.65 o
   2   2  -8       28.05       32.53      6.85 o
   4   2  -8      243.93      234.33     12.56 o
   6   2  -8      236.51      248.37     12.80 o
   8   2  -8       28.64       27.99      5.25 o
  10   2  -8      278.42      276.80     14.19 o
  12   2  -8      170.09      184.36     10.73 o
  14   2  -8        0.87       -4.73      4.73 o
  16   2  -8      286.48      255.38     16.76 o
  -7   3  -8       61.05       73.44     14.78 o
  -5   3  -8       59.23       60.27     13.71 o
  -3   3  -8      444.97      417.93     24.69 o
  -1   3  -8      910.76      890.83     41.79 o
   1   3  -8      836.59      838.49     27.40 o
   3   3  -8       74.36       81.67      9.58 o
   5   3  -8        8.78        9.80      7.55 o
   7   3  -8      409.58      396.80     16.12 o
   9   3  -8       50.90       61.63      8.73 o
  11   3  -8        0.55       -0.62      4.51 o
  13   3  -8      267.91      294.40     17.21 o
  15   3  -8       54.33       53.48      8.70 o
  -8   4  -8      136.44      141.58     18.87 o
  -6   4  -8      151.23      143.11     18.31 o
  -4   4  -8       97.72       73.48     11.47 o
  -2   4  -8      454.53      447.80     30.26 o
   0   4  -8      668.89      699.43     25.26 o
   2   4  -8      678.92      609.11     23.64 o
   4   4  -8      630.77      675.28     25.18 o
   6   4  -8      832.68      893.39     24.58 o
   8   4  -8       21.46       17.26      6.17 o
  10   4  -8      359.83      343.85     18.75 o
  12   4  -8      392.31      396.82     19.91 o
  14   4  -8      473.08      579.26     24.12 o
  -7   5  -8      189.39      201.29     27.67 o
  -5   5  -8      314.75      363.64     35.43 o
  -3   5  -8     1245.65     1260.46     34.60 o
  -1   5  -8       73.97       61.98      8.92 o
   1   5  -8      955.54      944.24     29.96 o
   3   5  -8     1341.73     1441.64     37.97 o
   5   5  -8       40.04       55.85      8.38 o
   7   5  -8      884.69      947.67     30.95 o
   9   5  -8      100.63      116.53     11.69 o
  11   5  -8     1134.45     1151.88     34.80 o
  13   5  -8       32.39       42.11      7.72 o
  15   5  -8      241.46      304.05     22.28 o
  -6   6  -8      111.36       64.51     15.55 o
  -4   6  -8      474.17      488.42     26.63 o
  -2   6  -8      161.38      153.06     15.31 o
   0   6  -8      281.39      258.65     16.23 o
   2   6  -8       90.16       82.63     12.52 o
   4   6  -8     1166.76     1310.04     36.92 o
   6   6  -8      192.56      195.45     14.64 o
   8   6  -8      124.17      126.07     12.20 o
  10   6  -8      303.11      334.70     23.22 o
  12   6  -8      155.94      128.13     15.38 o
  -3   7  -8      391.19      376.08     41.53 o
  -1   7  -8      496.33      512.17     27.61 o
   1   7  -8      122.93      108.77     14.05 o
   3   7  -8       37.16       27.09      9.07 o
   5   7  -8      136.31      123.51     17.41 o
   7   7  -8       67.95       80.66     12.73 o
   9   7  -8        8.33       12.48      8.08 o
  11   7  -8      343.68      355.43     24.31 o
  -2   8  -8       36.17       41.67      9.54 o
   0   8  -8      286.70      299.27     22.30 o
   2   8  -8      789.94      838.04     36.85 o
   4   8  -8      343.60      341.53     24.05 o
   6   8  -8      662.38      664.58     33.17 o
   8   8  -8      167.70      189.62     18.75 o
  10   8  -8       77.15       99.45     15.82 o
   1   9  -8     1250.49     1312.85     52.73 o
   3   9  -8       30.47       24.72      9.59 o
   5   9  -8      153.18      131.19     27.90 o
   7   9  -8      113.20       92.81     13.93 o
  -9   1  -7      164.97      156.18     20.24 o
  -7   1  -7      256.23      235.97     16.86 o
  -5   1  -7     1437.77     1388.65     74.31 o
  -3   1  -7      485.98      430.71     32.30 o
  -1   1  -7     1325.52     1322.63     37.33 o
   1   1  -7       15.28       10.53      5.49 o
   3   1  -7      361.55      348.25     13.69 o
   5   1  -7       85.06       71.17      6.06 o
   7   1  -7      308.84      277.32     11.34 o
   9   1  -7       32.46       24.97      4.36 o
  11   1  -7       28.58       29.95      5.00 o
  13   1  -7      441.84      465.50     17.03 o
  15   1  -7      113.22      136.79     13.62 o
  -8   2  -7      876.67      875.13     37.95 o
  -6   2  -7     1239.41     1286.13     56.48 o
  -4   2  -7     1379.41     1372.36     54.77 o
  -2   2  -7      760.86      817.79     38.17 o
   0   2  -7     2297.44     2355.42     44.97 o
   2   2  -7      764.14      802.41     31.88 o
   4   2  -7       61.14       56.63      6.45 o
   6   2  -7      628.47      596.85     16.37 o
   8   2  -7      303.17      289.61     11.63 o
  10   2  -7       58.20       49.37      5.95 o
  12   2  -7     1223.93     1209.90     37.57 o
  14   2  -7      237.13      250.96     14.87 o
  16   2  -7      279.02      285.71     16.65 o
  -9   3  -7      627.50      647.80     38.39 o
  -7   3  -7     1511.28     1469.55     59.83 o
  -5   3  -7      238.20      227.14     18.31 o
  -3   3  -7      269.06      270.32     20.73 o
  -1   3  -7     1059.08     1028.15     28.45 o
   1   3  -7       85.19       85.29      9.34 o
   3   3  -7      355.54      381.62     17.76 o
   5   3  -7      150.58      164.92     16.02 o
   7   3  -7     1138.33     1105.93     22.91 o
   9   3  -7      130.67      145.25      9.26 o
  11   3  -7      204.61      186.34     13.31 o
  13   3  -7      595.33      651.70     23.81 o
  15   3  -7        9.54       27.24      6.55 o
  17   3  -7      152.00      158.76     30.03 o
  19   3  -7      115.56       92.74     25.10 o
  -8   4  -7       93.46       98.48     16.25 o
  -6   4  -7       17.28       16.29      6.72 o
  -4   4  -7      746.10      692.02     23.23 o
  -2   4  -7      392.06      404.19     18.34 o
   0   4  -7     1001.34     1015.04     28.71 o
   2   4  -7       75.30       75.28      8.55 o
   4   4  -7      558.84      569.93     21.93 o
   6   4  -7      511.62      542.14     17.70 o
   8   4  -7       18.70       22.10      4.54 o
  10   4  -7      128.23      132.50     11.07 o
  12   4  -7       57.98       50.84      7.79 o
  14   4  -7      172.35      170.57     15.49 o
  16   4  -7      204.39      228.56     14.22 o
  18   4  -7       20.39       -2.80     18.55 o
  -9   5  -7      120.28       90.22     17.98 o
  -7   5  -7      524.90      492.89     37.15 o
  -5   5  -7      481.67      476.24     19.57 o
  -3   5  -7      693.26      755.66     32.02 o
  -1   5  -7       17.36       11.65      5.85 o
   1   5  -7       72.22       56.60      7.62 o
   3   5  -7      184.23      189.26     12.87 o
   5   5  -7      213.31      235.21     15.02 o
   7   5  -7      686.14      718.58     25.20 o
   9   5  -7       70.66       56.13      8.42 o
  11   5  -7       16.72        6.73      5.19 o
  13   5  -7        7.54        4.53      5.10 o
  15   5  -7       13.31       11.03     14.56 o
  17   5  -7       81.55      109.13     13.91 o
 -10   6  -7       36.53       11.27      9.62 o
  -8   6  -7      265.01      245.10     19.51 o
  -6   6  -7      250.47      218.34     31.43 o
  -4   6  -7     1468.60     1429.85     70.95 o
  -2   6  -7      245.47      271.86     23.57 o
   0   6  -7      884.80      874.04     27.75 o
   2   6  -7        6.73        7.47      5.50 o
   4   6  -7      381.87      427.16     19.75 o
   6   6  -7      123.44      136.01     11.95 o
   8   6  -7      107.37      102.46     13.16 o
  10   6  -7      184.04      149.87     15.37 o
  12   6  -7      212.25      194.51     17.21 o
  14   6  -7       24.91       16.18     12.28 o
  16   6  -7       93.15       82.18     12.42 o
  -9   7  -7      168.38      176.39     29.22 o
  -7   7  -7      464.46      493.00     31.73 o
  -5   7  -7      735.91      755.38     32.17 o
  -3   7  -7      247.84      231.69     17.92 o
  -1   7  -7      934.99      914.96     35.78 o
   1   7  -7     1026.26     1053.76     38.52 o
   3   7  -7      229.99      231.13     49.05 o
   5   7  -7      220.26      210.76     18.11 o
   7   7  -7     1835.91     1892.15     54.82 o
   9   7  -7      353.23      328.47     22.07 o
  11   7  -7      522.20      484.02     27.14 o
  13   7  -7      496.75      498.70     27.92 o
  15   7  -7      103.80      120.70     15.28 o
  -8   8  -7      298.92      286.04     21.42 o
  -6   8  -7      179.81      168.75     16.01 o
  -4   8  -7      917.24      910.51     48.22 o
  -2   8  -7      390.29      429.46     24.89 o
   0   8  -7      442.88      434.84     34.14 o
   2   8  -7     1113.86     1139.86     41.25 o
   4   8  -7      167.26      181.21     25.58 o
   6   8  -7     1037.83     1064.63     40.35 o
   8   8  -7       72.96       58.09     11.20 o
  10   8  -7       39.79       14.95      8.24 o
  12   8  -7      171.42      175.16     17.61 o
  14   8  -7      169.82      163.96     16.75 o
  -5   9  -7       68.81       87.80     16.43 o
  -3   9  -7       42.28       36.52      8.72 o
  -1   9  -7      404.48      447.41     25.94 o
   1   9  -7     1129.92     1161.07     42.08 o
   3   9  -7      409.68      399.47     24.87 o
   5   9  -7       83.13       64.31     11.91 o
   7   9  -7     1065.21     1088.46     41.96 o
   9   9  -7       66.55       51.30     10.91 o
  11   9  -7       50.27       51.34     10.20 o
  13   9  -7      404.12      409.38     26.37 o
  -4  10  -7       63.07       44.39      9.90 o
  -2  10  -7      127.32      147.28     16.05 o
   0  10  -7      386.52      397.04     27.34 o
   2  10  -7      105.92      111.63     14.64 o
   4  10  -7      186.93      192.61     18.31 o
   6  10  -7     1054.25     1072.99     47.54 o
   8  10  -7       27.32       27.93     17.98 o
  10  10  -7      206.84      186.53     24.79 o
   1  11  -7      442.34      456.00     39.92 o
   3  11  -7      435.28      445.05     26.71 o
   5  11  -7       27.39       -1.12      7.67 o
   7  11  -7      112.49      150.22     16.46 o
  -8   0  -6     2603.32     2496.82     77.02 o
  -6   0  -6     3031.47     2858.48     84.49 o
  -4   0  -6     1890.28     1862.57     40.45 o
  -2   0  -6     6800.47     6679.98    102.96 o
   0   0  -6     5242.50     5040.11    111.16 o
   2   0  -6     1484.31     1379.37     49.94 o
   4   0  -6     2062.60     1955.74     45.80 o
   6   0  -6      557.17      557.89     23.02 o
   8   0  -6      444.37      375.07     15.99 o
  10   0  -6     1019.82      965.59     30.22 o
  12   0  -6     8571.55     8916.04    127.90 o
  14   0  -6      372.90      384.90     17.85 o
  16   0  -6     6580.32     6900.75    153.58 o
  -9   1  -6     1477.19     1553.79     40.80 o
  -7   1  -6     3938.95     3856.83    106.80 o
  -5   1  -6     2180.49     2171.87     45.80 o
  -3   1  -6     2612.36     2661.21     40.39 o
  -1   1  -6      560.91      512.89     16.05 o
   1   1  -6      395.29      392.11     14.91 o
   3   1  -6     2121.18     2076.97     43.59 o
   5   1  -6       19.33       13.65      4.15 o
   7   1  -6      764.01      749.74     17.19 o
   9   1  -6      379.28      367.65     13.30 o
  11   1  -6       81.24       85.74      7.53 o
  13   1  -6     1854.54     1945.08     31.05 o
  15   1  -6     2075.47     2271.19     40.81 o
  -8   2  -6      653.77      627.99     23.12 o
  -6   2  -6       40.85       37.15     17.63 o
  -4   2  -6      399.69      400.02     38.14 o
  -2   2  -6      494.09      450.35     23.74 o
   0   2  -6      199.12      210.69      9.68 o
   2   2  -6     1420.96     1409.75     26.48 o
   4   2  -6      363.06      338.39     13.08 o
   6   2  -6      669.41      652.59     20.77 o
   8   2  -6      763.34      805.99     19.84 o
  10   2  -6       43.35       54.16      5.72 o
  12   2  -6      769.69      744.43     23.29 o
  14   2  -6      392.44      400.96     19.01 o
  16   2  -6      222.99      236.96     16.42 o
  -9   3  -6      329.17      297.53     20.82 o
  -7   3  -6     1541.80     1638.98     40.25 o
  -5   3  -6     1882.65     1859.69     43.80 o
  -3   3  -6      455.88      462.32     20.89 o
  -1   3  -6      101.27      104.44      9.48 o
   1   3  -6      220.76      216.26      9.85 o
   3   3  -6      564.93      563.35     16.42 o
   5   3  -6       15.18        4.82      4.44 o
   7   3  -6      733.43      727.03     19.01 o
   9   3  -6        7.79        0.52      3.88 o
  11   3  -6       70.69       61.17     10.94 o
  13   3  -6      337.37      384.72     18.77 o
  15   3  -6      547.51      541.88     20.27 o
  17   3  -6      100.75      123.64     15.24 o
 -10   4  -6       19.44       29.94     10.91 o
  -8   4  -6      288.21      321.21     25.54 o
  -6   4  -6      518.21      537.07     22.68 o
  -4   4  -6     2636.23     2537.16     47.66 o
  -2   4  -6     2628.55     2531.47     45.43 o
   0   4  -6     1888.63     1788.59     37.25 o
   2   4  -6     2298.38     2332.01     47.99 o
   4   4  -6      128.82      104.51      7.69 o
   6   4  -6     1013.92      981.97     27.41 o
   8   4  -6     2397.59     2345.31     45.41 o
  10   4  -6      648.94      681.98     23.13 o
  12   4  -6     1071.98     1153.66     39.43 o
  14   4  -6      928.16      920.91     33.88 o
  16   4  -6       16.24       19.43     23.29 o
  18   4  -6      217.75      219.74     17.44 o
  20   4  -6      103.46       33.47     18.67 o
 -11   5  -6      671.62      714.67     39.03 o
  -9   5  -6      907.96     1037.79     46.28 o
  -7   5  -6     3123.69     2995.18    164.27 o
  -5   5  -6      632.29      629.67     21.32 o
  -3   5  -6     1803.81     1749.74     40.66 o
  -1   5  -6     1401.60     1434.23     35.47 o
   1   5  -6      243.50      222.62     13.11 o
   3   5  -6     1961.73     1995.81     40.89 o
   5   5  -6      447.31      422.15     18.22 o
   7   5  -6     3108.60     3007.83     43.59 o
   9   5  -6      587.67      555.78     24.79 o
  11   5  -6     1088.51     1143.88     30.90 o
  13   5  -6      104.60       98.58     12.48 o
  15   5  -6      169.63      189.41     28.76 o
  17   5  -6       93.83      101.79     12.93 o
  19   5  -6       73.03       73.48     13.55 o
 -12   6  -6      668.47      682.00     54.77 o
 -10   6  -6       83.20       78.10     10.79 o
  -8   6  -6      985.89      904.78     89.51 o
  -6   6  -6      736.86      667.77     32.02 o
  -4   6  -6       65.68       82.07     15.66 o
  -2   6  -6     1440.83     1358.90     44.74 o
   0   6  -6     1702.80     1667.40     45.90 o
   2   6  -6     1447.15     1393.30     63.76 o
   4   6  -6       15.13       10.02      9.39 o
   6   6  -6     1548.99     1573.39     45.59 o
   8   6  -6      703.93      674.21     29.45 o
  10   6  -6     1119.96     1089.47     38.13 o
  12   6  -6       54.47       33.81      8.42 o
  14   6  -6      388.87      369.13     22.56 o
  16   6  -6      169.76      188.80     17.14 o
  18   6  -6      367.85      347.87     23.20 o
 -11   7  -6       99.96      112.08     12.99 o
  -9   7  -6      393.04      361.94     21.77 o
  -7   7  -6     1082.75     1000.81     35.61 o
  -5   7  -6      669.21      611.51     27.31 o
  -3   7  -6      107.43       94.38     16.31 o
  -1   7  -6      169.71      159.36     14.78 o
   1   7  -6      256.11      250.61     17.99 o
   3   7  -6       60.27       48.77      9.57 o
   5   7  -6      112.55       99.85     23.02 o
   7   7  -6      227.83      241.98     18.26 o
   9   7  -6      836.09      765.84     35.95 o
  11   7  -6      212.70      216.44     21.11 o
  13   7  -6        0.89       -8.78     11.80 o
  15   7  -6       20.37       10.02     13.39 o
  17   7  -6      250.25      246.80     19.92 o
 -10   8  -6       28.91       22.02      8.45 o
  -8   8  -6      105.22       89.91     11.80 o
  -6   8  -6       85.08       68.54     11.07 o
  -4   8  -6     1084.79     1052.47     36.63 o
  -2   8  -6      381.77      384.99     47.84 o
   0   8  -6     1762.36     1743.83     48.48 o
   2   8  -6      633.81      592.28     27.54 o
   4   8  -6      499.87      512.96     26.33 o
   6   8  -6      155.22      154.19     25.33 o
   8   8  -6       21.74       12.37     16.51 o
  10   8  -6      335.20      325.12     21.44 o
  12   8  -6      147.92      133.56     18.55 o
  14   8  -6      253.18      252.40     43.58 o
  16   8  -6       17.13       16.96     23.18 o
  -9   9  -6      283.18      235.72     18.26 o
  -7   9  -6      962.77     1033.21     68.64 o
  -5   9  -6      301.59      307.84     20.30 o
  -3   9  -6     4356.84     4281.51    155.23 o
  -1   9  -6      533.03      536.41     26.85 o
   1   9  -6      544.10      565.24     28.85 o
   3   9  -6      161.04      164.24     15.73 o
   5   9  -6      213.92      203.52     27.96 o
   7   9  -6       54.99       47.40     10.09 o
   9   9  -6      365.79      354.96     23.04 o
  11   9  -6      349.82      353.53     26.02 o
  13   9  -6      472.39      510.46     28.48 o
  15   9  -6      189.37      235.82     20.29 o
  -8  10  -6     1597.53     1657.65     60.25 o
  -6  10  -6      694.96      726.04     32.02 o
  -4  10  -6      123.41      135.80     14.35 o
  -2  10  -6     1114.41     1113.68     39.87 o
   0  10  -6      550.75      593.21     29.05 o
   2  10  -6     2067.42     2005.46     55.16 o
   4  10  -6     1356.61     1321.06     44.15 o
   6  10  -6      514.72      422.95     25.72 o
   8  10  -6      788.70      845.41     36.02 o
  10  10  -6      120.58      116.48     14.62 o
  12  10  -6      525.51      534.40     29.27 o
  14  10  -6      282.42      346.23     24.20 o
  -5  11  -6      253.07      253.82     19.32 o
  -3  11  -6      757.89      797.19     33.95 o
  -1  11  -6      358.30      389.62     24.03 o
   1  11  -6      626.07      620.66     31.44 o
   3  11  -6      505.88      511.21     27.55 o
   5  11  -6      117.38      130.49     16.95 o
   7  11  -6      441.18      469.90     26.97 o
   9  11  -6      324.19      329.90     23.51 o
  11  11  -6       33.06       43.47     11.11 o
  -4  12  -6      142.65      149.58     16.09 o
  -2  12  -6      105.87      101.39     20.70 o
   0  12  -6      835.41      855.59     35.79 o
   2  12  -6       67.86       40.14      9.29 o
   4  12  -6      314.29      303.06     21.81 o
   6  12  -6        1.69       17.03      8.85 o
   8  12  -6       13.95       10.95      9.15 o
 -11   1  -5      578.93      553.47     27.55 o
  -9   1  -5     2882.00     2867.19     43.66 o
  -7   1  -5      837.14      941.76     20.93 o
  -5   1  -5      909.82      865.94     25.94 o
  -3   1  -5      322.49      276.35     10.25 o
  -1   1  -5     2554.29     2424.54     36.87 o
   1   1  -5      239.99      213.48     10.16 o
   3   1  -5     1579.87     1445.15     25.10 o
   5   1  -5      703.10      637.84     14.37 o
   7   1  -5      473.81      439.40     13.08 o
   9   1  -5     1042.88     1136.81     28.92 o
  11   1  -5      894.87      973.14     21.44 o
  13   1  -5      224.38      225.35      9.84 o
  15   1  -5     1358.19     1459.05     28.70 o
 -12   2  -5      385.61      392.48     25.38 o
 -10   2  -5     1548.08     1446.44     34.98 o
  -8   2  -5     3004.70     2998.30     54.85 o
  -6   2  -5     1480.46     1464.01     34.62 o
  -4   2  -5     5165.38     5362.23     75.15 o
  -2   2  -5     3735.40     3736.55     64.76 o
   0   2  -5      312.13      320.02     11.92 o
   2   2  -5     3297.12     3108.17     40.35 o
   4   2  -5     2056.18     1955.57     35.21 o
   6   2  -5     1480.40     1454.88     25.36 o
   8   2  -5     3088.96     3063.45     47.69 o
  10   2  -5     2176.25     2209.86     40.87 o
  12   2  -5     2818.53     2912.37     46.51 o
  14   2  -5      238.28      254.76     14.11 o
  16   2  -5     2024.69     2180.84     63.04 o
 -13   3  -5      917.02      964.37     42.13 o
 -11   3  -5     1878.09     1930.30     61.63 o
  -9   3  -5     1832.02     1776.41     40.31 o
  -7   3  -5      302.34      289.80     15.50 o
  -5   3  -5     1775.45     1774.54     40.06 o
  -3   3  -5      347.99      389.08     44.58 o
  -1   3  -5     1151.61     1178.07     20.15 o
   1   3  -5      627.48      576.51     14.49 o
   3   3  -5     3785.89     3528.66     58.20 o
   5   3  -5      788.27      792.56     21.88 o
   7   3  -5     1146.85     1133.13     22.00 o
   9   3  -5     3643.44     3739.97     59.41 o
  11   3  -5      813.11      750.27     16.96 o
  13   3  -5      932.78     1015.66     29.33 o
  15   3  -5      218.57      227.02     13.52 o
  17   3  -5      568.61      644.51     32.85 o
 -14   4  -5      859.93      885.04     43.33 o
 -12   4  -5      316.03      311.01     24.35 o
 -10   4  -5       36.66       79.21     15.49 o
  -8   4  -5      676.59      683.46     35.25 o
  -6   4  -5     1103.43     1032.32     30.09 o
  -4   4  -5     1874.15     1947.69     43.60 o
  -2   4  -5      428.65      425.40     15.76 o
   0   4  -5     1499.10     1500.74     23.78 o
   2   4  -5     1126.09     1063.11     20.90 o
   4   4  -5     1066.97     1018.30     25.43 o
   6   4  -5      489.29      432.51     16.81 o
   8   4  -5       55.33       41.39      4.90 o
  10   4  -5     1682.97     1684.27     34.70 o
  12   4  -5     1070.77     1193.92     37.52 o
  14   4  -5       10.58       11.47     19.17 o
  16   4  -5       94.31      102.26     14.49 o
  18   4  -5       53.44       44.60     11.10 o
 -15   5  -5       99.84       94.80     17.10 o
 -13   5  -5      117.70      146.65     18.81 o
 -11   5  -5     1264.55     1231.80     51.16 o
  -9   5  -5      547.32      523.96     31.36 o
  -7   5  -5      349.41      327.14     25.28 o
  -5   5  -5       14.59       11.89      6.27 o
  -3   5  -5      418.75      474.34     17.28 o
  -1   5  -5      627.53      597.81     19.36 o
   1   5  -5      842.18      872.72     17.86 o
   3   5  -5     1683.70     1622.83     33.85 o
   5   5  -5       32.37       40.32      6.25 o
   7   5  -5      441.74      478.61     18.30 o
   9   5  -5      135.54      121.61     12.27 o
  11   5  -5      246.66      221.17     16.32 o
  13   5  -5      274.51      276.28     18.38 o
  15   5  -5       13.33       11.77     11.14 o
  17   5  -5       49.43       39.59      9.12 o
  19   5  -5       30.86       25.90     11.68 o
 -14   6  -5       48.16       47.33     13.77 o
 -12   6  -5      214.05      181.80     21.33 o
 -10   6  -5      302.60      352.63     28.11 o
  -8   6  -5     5522.02     5285.18    255.13 o
  -6   6  -5       71.59       60.76     10.71 o
  -4   6  -5     1093.05      993.91     79.76 o
  -2   6  -5      120.16      124.90     12.59 o
   0   6  -5     1202.22     1197.08     35.62 o
   2   6  -5       35.59       22.96     17.64 o
   4   6  -5      945.62     1029.57     33.73 o
   6   6  -5      765.07      768.04     28.92 o
   8   6  -5      248.16      216.41     16.12 o
  10   6  -5      500.67      515.68     24.46 o
  12   6  -5      105.48       95.45     12.11 o
  14   6  -5      103.21      109.28     12.94 o
  16   6  -5      494.62      476.68     25.36 o
  18   6  -5       46.85       35.58      9.37 o
  20   6  -5      213.44      204.23     18.59 o
 -15   7  -5      150.25      170.83     22.56 o
 -13   7  -5      168.43      170.26     18.75 o
 -11   7  -5      696.75      759.75     31.98 o
  -9   7  -5     2964.03     2990.35    137.92 o
  -7   7  -5      513.86      514.03     23.97 o
  -5   7  -5     1310.03     1234.84     37.67 o
  -3   7  -5     2613.00     2439.36    119.73 o
  -1   7  -5      228.31      199.17     15.22 o
   1   7  -5      708.94      662.63     26.97 o
   3   7  -5     4319.42     4404.70    146.89 o
   5   7  -5     1192.28     1136.73     53.67 o
   7   7  -5     2474.29     2386.80     56.61 o
   9   7  -5     3537.83     3400.50     71.29 o
  11   7  -5     1908.15     1964.43     51.80 o
  13   7  -5      314.46      342.38     21.40 o
  15   7  -5      431.53      446.62     27.76 o
  17   7  -5      348.04      346.82     29.29 o
  19   7  -5      137.59      142.24     15.36 o
 -14   8  -5      454.68      509.27     37.17 o
 -12   8  -5      267.23      279.10     27.46 o
 -10   8  -5      269.26      293.95     26.23 o
  -8   8  -5     1437.62     1462.50     34.20 o
  -6   8  -5      325.12      329.26     19.96 o
  -4   8  -5      834.26      785.35     39.75 o
  -2   8  -5     3126.35     3078.52     65.02 o
   0   8  -5      322.19      319.42     19.25 o
   2   8  -5     1128.76     1120.44     81.42 o
   4   8  -5      648.67      620.30     26.88 o
   6   8  -5      557.43      501.82     25.09 o
   8   8  -5      180.05      149.03     14.36 o
  10   8  -5     1038.74     1058.16     37.35 o
  12   8  -5      307.63      291.78     22.55 o
  14   8  -5      513.00      530.24     42.06 o
  16   8  -5      326.95      294.24     20.88 o
  18   8  -5      234.76      268.27     21.12 o
 -13   9  -5       25.79       32.76     13.22 o
 -11   9  -5      406.80      498.87     36.46 o
  -9   9  -5       30.71       19.11      9.30 o
  -7   9  -5      361.07      342.20     20.56 o
  -5   9  -5      821.18      773.51     30.34 o
  -3   9  -5     1358.49     1357.02     73.64 o
  -1   9  -5      812.38      805.60     34.96 o
   1   9  -5      483.94      461.90     23.64 o
   3   9  -5     3255.85     3301.17     98.18 o
   5   9  -5      334.36      304.72     19.87 o
   7   9  -5      860.03      901.25     34.14 o
   9   9  -5      156.54      143.79     30.29 o
  11   9  -5        0.05        5.27      7.31 o
  13   9  -5      236.34      236.10     18.80 o
  15   9  -5      146.87      118.77     17.95 o
  17   9  -5       95.66       98.84     17.72 o
 -10  10  -5       71.11       46.56     16.10 o
  -8  10  -5      264.04      304.57     27.20 o
  -6  10  -5      714.48      680.33     29.46 o
  -4  10  -5      761.71      721.73     30.13 o
  -2  10  -5      809.24      821.94     31.92 o
   0  10  -5      854.66      813.60     31.84 o
   2  10  -5     1264.67     1217.58     39.43 o
   4  10  -5      150.28      143.03     14.33 o
   6  10  -5      131.13      134.63     14.19 o
   8  10  -5      650.39      705.95     61.97 o
  10  10  -5      113.44      112.90     14.14 o
  12  10  -5      144.36      155.39     16.24 o
  14  10  -5      432.70      422.48     25.56 o
  16  10  -5      225.19      236.27     20.08 o
  -9  11  -5       81.12      104.54     19.50 o
  -7  11  -5      848.83      861.64     33.98 o
  -5  11  -5      220.17      253.36     18.43 o
  -3  11  -5      743.03      697.42     29.98 o
  -1  11  -5      941.07      893.72     34.08 o
   1  11  -5      785.79      801.32     32.33 o
   3  11  -5      174.00      160.88     15.53 o
   5  11  -5      552.38      505.69     26.13 o
   7  11  -5     2370.95     2439.91     61.77 o
   9  11  -5      508.38      504.53     27.70 o
  11  11  -5      321.24      311.07     22.15 o
  13  11  -5      233.15      230.96     19.54 o
  15  11  -5      139.25      143.19     21.93 o
  -8  12  -5      288.35      318.17     38.65 o
  -6  12  -5      505.85      608.55     28.77 o
  -4  12  -5     1078.12     1131.87     67.93 o
  -2  12  -5      224.85      190.69     16.54 o
   0  12  -5      797.19      844.67     34.02 o
   2  12  -5      440.41      431.00     24.14 o
   4  12  -5     1291.20     1283.97     42.83 o
   6  12  -5      414.65      386.93     23.58 o
   8  12  -5      436.24      470.25     26.66 o
  10  12  -5      489.22      528.16     55.68 o
  12  12  -5      993.47     1071.03     42.20 o
  -5  13  -5      797.21      870.52     51.03 o
  -3  13  -5      198.21      198.10     17.03 o
  -1  13  -5      414.96      379.23     37.04 o
   1  13  -5     1614.56     1658.26     74.63 o
   3  13  -5       59.79       55.62     10.67 o
   5  13  -5      292.92      301.61     21.34 o
   7  13  -5       35.35       43.99     10.45 o
   9  13  -5      707.50      757.04     34.83 o
   0  14  -5       96.59      109.86     22.79 o
   2  14  -5      387.08      412.46     24.66 o
   4  14  -5      538.76      619.25     63.43 o
 -12   0  -4     3228.23     3419.49     80.18 o
 -10   0  -4     1550.40     1524.44     33.69 o
  -8   0  -4      343.49      356.69     13.93 o
  -6   0  -4    13696.20    13307.90    226.83 o
  -4   0  -4    10800.81    10492.58    125.80 o
  -2   0  -4    11310.21    10583.82    185.54 o
   0   0  -4     7369.13     6517.46    125.99 o
   2   0  -4    14204.28    14351.51    253.81 o
   4   0  -4     9234.70     9159.47    122.18 o
   6   0  -4     6204.25     5729.17    114.36 o
   8   0  -4    50207.86    49758.21    796.08 o
  10   0  -4     9160.09    10048.25    547.15 o
  12   0  -4    17199.62    17928.20    269.02 o
  14   0  -4     1689.44     1734.53     34.90 o
  16   0  -4      891.42      899.42     33.23 o
 -15   1  -4      413.32      361.32     24.57 o
 -13   1  -4      655.00      645.95     30.90 o
 -11   1  -4     4906.29     4985.31     52.44 o
  -9   1  -4      568.02      532.42     13.97 o
  -7   1  -4     1443.65     1390.37     18.74 o
  -5   1  -4     2164.56     2053.65     24.59 o
  -3   1  -4     1081.18      986.72     16.41 o
  -1   1  -4     7059.88     6580.08     93.59 o
   1   1  -4     2345.18     2247.79     80.66 o
   3   1  -4     1004.96     1052.79     22.33 o
   5   1  -4      600.20      538.64     11.19 o
   7   1  -4      144.62      125.16      7.42 o
   9   1  -4    11978.41    12416.67    127.12 o
  11   1  -4     1050.39     1045.68     20.18 o
  13   1  -4     1559.12     1618.51     26.69 o
  15   1  -4       40.37       45.01      4.01 o
  17   1  -4        1.80       10.05      6.89 o
 -16   2  -4      431.41      417.40     27.65 o
 -14   2  -4      181.02      165.94     17.16 o
 -12   2  -4     1327.49     1305.27     47.36 o
 -10   2  -4      934.80      910.77     25.11 o
  -8   2  -4      663.18      694.64     13.15 o
  -6   2  -4     1594.03     1628.26     24.96 o
  -4   2  -4      244.09      287.87      9.98 o
  -2   2  -4     3721.09     3629.23     57.38 o
   0   2  -4     2525.80     2397.56     41.95 o
   2   2  -4      982.99      977.95     21.83 o
   4   2  -4     2578.09     2641.35     49.43 o
   6   2  -4      995.49     1038.70     18.86 o
   8   2  -4     2654.61     2517.94     50.41 o
  10   2  -4       18.28        9.79      2.98 o
  12   2  -4      286.75      300.02      9.91 o
  14   2  -4      136.07      144.47      9.64 o
  16   2  -4      270.13      255.51     18.67 o
  18   2  -4       97.31      115.96     14.88 o
 -17   3  -4      104.50      108.76     16.31 o
 -15   3  -4      550.64      602.71     33.98 o
 -13   3  -4     1395.12     1380.96     51.71 o
 -11   3  -4     2111.88     2009.69     61.89 o
  -9   3  -4     1447.58     1474.84     33.87 o
  -7   3  -4      929.50      973.78     28.31 o
  -5   3  -4     1511.67     1563.87     22.59 o
  -3   3  -4      295.46      258.02     12.79 o
  -1   3  -4      379.28      432.28     10.29 o
   1   3  -4     2407.09     2511.86     56.58 o
   3   3  -4      848.75      774.69     19.75 o
   5   3  -4      112.36      100.35      8.03 o
   7   3  -4     1460.88     1462.61     23.23 o
   9   3  -4      290.52      300.40      9.52 o
  11   3  -4     2119.24     2137.53     31.31 o
  13   3  -4      138.80      145.70     10.42 o
  15   3  -4      402.16      442.61     25.56 o
  17   3  -4     1011.42     1042.26     42.09 o
  19   3  -4      364.76      353.16     25.22 o
 -18   4  -4      122.04      101.01     17.31 o
 -16   4  -4      241.49      224.65     21.96 o
 -14   4  -4       74.94       71.49     13.34 o
 -12   4  -4      412.82      411.78     27.72 o
 -10   4  -4      568.85      578.02     31.53 o
  -8   4  -4     5617.79     5507.53     82.20 o
  -6   4  -4     1166.79     1133.25     42.35 o
  -4   4  -4     1360.51     1303.09     32.01 o
  -2   4  -4     2523.41     2518.26     39.91 o
   0   4  -4      766.81      798.25     12.94 o
   2   4  -4      437.82      468.98     15.60 o
   4   4  -4     8301.88     8445.28     97.52 o
   6   4  -4     2363.08     2469.46     40.70 o
   8   4  -4     2872.60     2843.15     37.39 o
  10   4  -4     4036.60     4030.73     94.80 o
  12   4  -4      959.64      924.09     37.66 o
  14   4  -4     1305.86     1245.21     45.64 o
  16   4  -4      339.15      338.74     23.94 o
  18   4  -4      904.85      933.49     42.70 o
  20   4  -4      464.46      473.96     31.19 o
 -17   5  -4      347.08      314.64     27.69 o
 -15   5  -4      833.43      886.10     44.56 o
 -13   5  -4     1404.74     1430.12     56.38 o
 -11   5  -4     3148.13     3277.72     89.21 o
  -9   5  -4     1197.72     1121.56     35.47 o
  -7   5  -4     2968.92     2919.10     79.11 o
  -5   5  -4     3984.69     3959.26    196.13 o
  -3   5  -4     1182.40     1232.38     56.66 o
  -1   5  -4      774.26      898.80     27.65 o
   1   5  -4      110.42      113.00     18.45 o
   3   5  -4     6286.40     6205.39     96.45 o
   5   5  -4     3943.72     3821.95     91.65 o
   7   5  -4     3933.56     3947.63     71.28 o
   9   5  -4      971.74      930.65     39.54 o
  11   5  -4     1644.46     1656.71     43.13 o
  13   5  -4      536.36      573.09     55.26 o
  15   5  -4     1000.40     1037.12     43.45 o
  17   5  -4       22.17       20.60      9.75 o
  19   5  -4       41.84       43.25     11.88 o
  21   5  -4      308.47      345.93     28.13 o
 -16   6  -4      416.59      427.31     32.14 o
 -14   6  -4      350.85      370.80     29.04 o
 -12   6  -4     3006.05     3196.71     91.66 o
 -10   6  -4     1071.08     1097.47     31.98 o
  -8   6  -4      394.49      374.35     21.62 o
  -6   6  -4     2585.25     2461.91     51.89 o
  -4   6  -4      697.95      673.17     24.71 o
  -2   6  -4     1370.87     1431.08     52.66 o
   0   6  -4      306.15      314.79     16.75 o
   2   6  -4     2588.23     2711.85     55.42 o
   4   6  -4     2106.18     2041.87     46.67 o
   6   6  -4     2729.81     2589.59     59.42 o
   8   6  -4     1253.85     1176.22     34.68 o
  10   6  -4     1259.05     1255.20     36.99 o
  12   6  -4     1661.38     1700.48     82.67 o
  14   6  -4     2790.02     2863.20     63.43 o
  16   6  -4      339.35      346.25     21.04 o
  18   6  -4      679.43      748.30     32.50 o
  20   6  -4      363.12      363.35     41.80 o
 -17   7  -4      160.51      183.38     23.26 o
 -15   7  -4      197.20      200.44     23.36 o
 -13   7  -4      315.05      316.30     27.72 o
 -11   7  -4     1665.06     1701.64    110.62 o
  -9   7  -4      765.86      772.90     25.38 o
  -7   7  -4      230.60      233.36     15.68 o
  -5   7  -4     1232.96     1291.07     50.57 o
  -3   7  -4      190.87      188.37     24.98 o
  -1   7  -4      341.45      327.54     17.67 o
   1   7  -4      315.21      326.18     18.10 o
   3   7  -4      315.96      323.06     17.94 o
   5   7  -4     1852.52     1911.47     45.97 o
   7   7  -4      364.41      318.73     18.23 o
   9   7  -4      188.10      173.02     22.06 o
  11   7  -4      560.21      551.07     37.10 o
  13   7  -4      190.49      182.55     24.47 o
  15   7  -4        4.72       11.03      7.59 o
  17   7  -4      118.36      123.81     14.58 o
  19   7  -4      169.68      165.67     17.02 o
 -16   8  -4      272.22      274.13     27.39 o
 -14   8  -4       65.28       74.48     16.00 o
 -12   8  -4       40.96       55.70     15.65 o
 -10   8  -4      389.17      402.33     22.00 o
  -8   8  -4      904.48      931.31     25.82 o
  -6   8  -4      654.56      631.53     53.70 o
  -4   8  -4     2944.90     2797.30    119.64 o
  -2   8  -4      804.25      919.95     30.75 o
   0   8  -4       19.26       44.36      9.22 o
   2   8  -4      534.26      556.83     30.63 o
   4   8  -4      224.29      176.48     15.31 o
   6   8  -4     1786.94     1843.69     46.51 o
   8   8  -4       58.52       75.00     11.02 o
  10   8  -4     1069.25     1080.76     35.76 o
  12   8  -4     1350.36     1310.99     63.43 o
  14   8  -4      381.74      387.14     22.40 o
  16   8  -4       19.18       27.22      7.89 o
  18   8  -4        2.90        4.02     10.06 o
  20   8  -4      131.33      143.95     16.92 o
 -15   9  -4      119.47      130.00     20.98 o
 -13   9  -4      138.96      136.96     20.98 o
 -11   9  -4      569.25      648.68     28.11 o
  -9   9  -4       85.89      110.30      9.77 o
  -7   9  -4     5085.14     4930.44     87.32 o
  -5   9  -4     1358.39     1436.22     40.25 o
  -3   9  -4     1449.73     1322.95     38.42 o
  -1   9  -4       29.88       35.64     16.87 o
   1   9  -4      567.92      574.12     24.80 o
   3   9  -4      584.15      548.94     24.10 o
   5   9  -4     1279.14     1202.53     36.89 o
   7   9  -4     1639.38     1568.18     43.76 o
   9   9  -4      601.46      637.36     37.18 o
  11   9  -4      480.01      509.91     25.63 o
  13   9  -4      100.29       97.40     20.02 o
  15   9  -4       46.73       52.75     11.32 o
  17   9  -4      212.47      231.06     28.83 o
  19   9  -4     1312.53     1460.99     50.83 o
 -14  10  -4       50.44       47.85     15.51 o
 -12  10  -4      847.79      946.31     51.11 o
 -10  10  -4      500.45      487.06     24.85 o
  -8  10  -4      194.31      224.14     17.03 o
  -6  10  -4     1265.56     1214.69     37.86 o
  -4  10  -4      403.12      416.14     21.63 o
  -2  10  -4     3271.31     3285.04     66.76 o
   0  10  -4     5267.72     5128.00     90.03 o
   2  10  -4     1302.61     1175.49     50.26 o
   4  10  -4     2130.16     2156.79     75.20 o
   6  10  -4       37.53       57.44     10.08 o
   8  10  -4     1197.66     1163.18     39.90 o
  10  10  -4      734.40      772.53     31.80 o
  12  10  -4      240.41      239.37     20.90 o
  14  10  -4     2626.38     2788.98     68.50 o
  16  10  -4      123.17      124.15     14.95 o
 -11  11  -4      178.49      205.65     17.63 o
  -9  11  -4       64.38       90.81     13.69 o
  -7  11  -4      432.81      476.84     24.01 o
  -5  11  -4      800.78      836.59     31.38 o
  -3  11  -4      464.46      461.76     23.00 o
  -1  11  -4     1771.06     1713.86     45.86 o
   1  11  -4      344.68      353.28     20.29 o
   3  11  -4     1259.08     1250.60     39.08 o
   5  11  -4      951.46      903.79     33.35 o
   7  11  -4      559.44      566.46     26.86 o
   9  11  -4      739.19      744.64     31.83 o
  11  11  -4      209.55      184.85     16.79 o
  13  11  -4      323.61      333.66     22.55 o
  15  11  -4       33.17       47.54     10.36 o
 -10  12  -4      341.46      395.28     24.45 o
  -8  12  -4      145.53      147.52     15.69 o
  -6  12  -4      777.86      704.20     43.56 o
  -4  12  -4      325.64      325.25     32.84 o
  -2  12  -4      501.61      448.97     23.20 o
   0  12  -4      617.01      600.12     26.83 o
   2  12  -4      238.62      210.53     19.61 o
   4  12  -4      119.23      132.23     17.30 o
   6  12  -4      645.54      613.09     33.23 o
   8  12  -4      670.52      676.38     30.43 o
  10  12  -4      865.82      871.28     35.99 o
  12  12  -4      646.38      687.05     32.50 o
  14  12  -4      432.46      373.48     53.20 o
  -7  13  -4      158.41      152.29     16.71 o
  -5  13  -4       91.09       78.73     18.19 o
  -3  13  -4      574.85      590.66     27.15 o
  -1  13  -4      121.73       96.25     11.82 o
   1  13  -4      647.71      644.45     56.50 o
   3  13  -4      828.77      814.04     32.67 o
   5  13  -4      151.92      152.53     15.37 o
   7  13  -4      795.49      801.26     33.73 o
   9  13  -4     1189.02     1144.82     41.59 o
  11  13  -4      587.93      552.66     29.53 o
  -4  14  -4      245.16      239.98     28.44 o
  -2  14  -4      228.44      233.31     17.60 o
   0  14  -4      142.52      170.15     15.46 o
   2  14  -4     1260.77     1294.05     42.49 o
   4  14  -4      160.71      208.19     17.53 o
   6  14  -4      140.49      149.05     16.92 o
   8  14  -4      323.12      312.21     21.85 o
   1  15  -4      187.42      233.83     18.45 o
   3  15  -4      467.28      502.55     26.91 o
 -17   1  -3      686.69      661.24     34.32 o
 -15   1  -3      773.93      726.05     23.60 o
 -13   1  -3     3934.00     3904.40     63.43 o
 -11   1  -3      101.12      120.17      5.59 o
  -9   1  -3       15.34       13.14      2.32 o
  -7   1  -3     1774.75     1844.20     25.67 o
  -5   1  -3      228.20      259.76      8.15 o
  -3   1  -3      552.66      639.22     16.89 o
  -1   1  -3     2553.84     2243.14     25.25 o
   1   1  -3      560.76      582.76     13.91 o
   3   1  -3     4166.17     4007.14     46.19 o
   5   1  -3     8780.78     8712.46     82.46 o
   7   1  -3     1382.32     1427.85     18.16 o
   9   1  -3      552.03      547.13     13.18 o
  11   1  -3      699.42      784.24     27.67 o
  13   1  -3      350.94      375.45     10.47 o
  15   1  -3      119.86      124.31      8.27 o
  17   1  -3      339.86      348.46     21.81 o
 -18   2  -3     1057.26     1230.17     50.96 o
 -16   2  -3      993.44     1126.50     45.96 o
 -14   2  -3      156.13      173.27     11.57 o
 -12   2  -3     2881.85     2933.82     76.63 o
 -10   2  -3     1517.34     1608.80     25.47 o
  -8   2  -3     4254.66     4352.16     47.72 o
  -6   2  -3     3001.65     3071.32     44.03 o
  -4   2  -3      824.39      899.62     15.05 o
  -2   2  -3     3269.51     3172.01     46.18 o
   0   2  -3     4093.37     3620.08     78.67 o
   2   2  -3     8571.93     8393.20    242.46 o
   4   2  -3      579.07      579.89     42.36 o
   6   2  -3     1089.21     1055.04     18.46 o
   8   2  -3     6226.80     6165.41     56.26 o
  10   2  -3     3927.97     4442.84    181.24 o
  12   2  -3     1041.38     1092.01     18.86 o
  14   2  -3     1384.92     1452.74     28.63 o
  16   2  -3     1342.27     1476.88     48.80 o
  18   2  -3     2231.59     2443.38     51.42 o
 -19   3  -3      467.49      529.15     34.36 o
 -17   3  -3      945.32      929.96     43.93 o
 -15   3  -3     1063.55     1139.08     46.61 o
 -13   3  -3     1577.13     1442.47     51.20 o
 -11   3  -3      386.61      370.41     15.62 o
  -9   3  -3     2362.59     2339.48     78.90 o
  -7   3  -3      555.09      634.48     14.22 o
  -5   3  -3     1597.97     1737.12     23.29 o
  -3   3  -3     1749.69     1907.61     43.58 o
  -1   3  -3     2039.84     1943.48     37.76 o
   1   3  -3      972.74     1051.68     15.93 o
   3   3  -3     1101.03     1222.92     28.76 o
   5   3  -3     6964.93     7259.24    118.45 o
   7   3  -3     2687.51     2508.76     42.24 o
   9   3  -3     5529.68     5429.08     50.67 o
  11   3  -3      425.68      386.20      9.42 o
  13   3  -3      522.59      550.34     18.23 o
  15   3  -3      456.52      475.78     18.59 o
  17   3  -3      344.02      391.78     26.35 o
  19   3  -3      553.81      603.77     33.03 o
 -20   4  -3        4.99       24.08     11.60 o
 -18   4  -3      791.65      839.94     43.72 o
 -16   4  -3      797.92      787.03     40.28 o
 -14   4  -3      625.18      729.34     37.57 o
 -12   4  -3     1906.02     1965.07     42.50 o
 -10   4  -3      773.19      827.23     37.28 o
  -8   4  -3     4133.86     4642.84     71.48 o
  -6   4  -3     1016.26      974.63     37.29 o
  -4   4  -3      625.68      716.84     30.71 o
  -2   4  -3     2864.17     3039.91    132.28 o
   0   4  -3     1209.82     1162.12     18.68 o
   2   4  -3      937.61      876.68     20.12 o
   4   4  -3     1005.73      905.43     20.52 o
   6   4  -3     4109.27     4171.87     68.76 o
   8   4  -3     3435.04     3312.47     33.33 o
  10   4  -3      306.72      292.39      5.31 o
  12   4  -3     1437.23     1453.70     31.37 o
  14   4  -3      568.12      605.91     26.23 o
  16   4  -3      269.09      300.06     22.87 o
  18   4  -3     1169.07     1255.91     49.66 o
  20   4  -3      239.84      254.60     23.24 o
 -19   5  -3      130.85      116.25     18.04 o
 -17   5  -3      324.28      336.90     28.03 o
 -15   5  -3     1358.72     1278.68     53.80 o
 -13   5  -3      639.85      596.03     29.90 o
 -11   5  -3      427.02      406.47     18.33 o
  -9   5  -3      234.94      285.99     14.93 o
  -7   5  -3     1864.49     1983.33     40.78 o
  -5   5  -3     2331.87     2427.59    108.54 o
  -3   5  -3     1629.56     1646.98     78.81 o
  -1   5  -3     1849.90     1964.20     85.66 o
   1   5  -3      190.24      182.00     12.43 o
   3   5  -3      707.49      688.35     23.10 o
   5   5  -3      953.03      887.13     32.79 o
   7   5  -3     1466.06     1408.70     31.48 o
   9   5  -3      853.56      833.96     16.82 o
  11   5  -3      376.52      356.77     12.05 o
  13   5  -3      267.21      231.37     19.26 o
  15   5  -3      149.67      150.41     17.13 o
  17   5  -3      215.48      260.86     23.47 o
  19   5  -3        1.99       17.21     11.15 o
  21   5  -3       19.81        1.56      9.69 o
 -18   6  -3      166.93      161.88     21.06 o
 -16   6  -3       43.88       26.22     11.53 o
 -14   6  -3      767.94      896.34     43.93 o
 -12   6  -3     5349.97     5435.39    122.59 o
 -10   6  -3       96.59      106.02     11.09 o
  -8   6  -3     3113.07     3037.98     48.79 o
  -6   6  -3      247.46      287.98     15.15 o
  -4   6  -3     1466.47     1447.21     57.87 o
  -2   6  -3     1351.14     1419.78     70.42 o
   0   6  -3     1710.39     1773.18     27.01 o
   2   6  -3        7.73        8.04      5.69 o
   4   6  -3     1124.23     1182.39     32.01 o
   6   6  -3      563.54      529.36     20.85 o
   8   6  -3      345.72      299.72      9.18 o
  10   6  -3       47.60       51.63      5.37 o
  12   6  -3     1225.41     1197.40     35.62 o
  14   6  -3      571.44      559.86     25.11 o
  16   6  -3      496.58      569.31     33.85 o
  18   6  -3      339.23      377.51     28.15 o
  20   6  -3      337.46      323.14     27.56 o
  22   6  -3      385.95      376.44     31.38 o
 -17   7  -3      161.19      184.72     22.73 o
 -15   7  -3      436.61      497.59     34.24 o
 -13   7  -3     2091.25     2124.36     89.20 o
 -11   7  -3     1194.71     1280.68     41.55 o
  -9   7  -3     1282.08     1328.25     40.56 o
  -7   7  -3     2038.73     2057.40     70.29 o
  -5   7  -3      345.46      388.65     17.95 o
  -3   7  -3      962.60     1019.59     38.74 o
  -1   7  -3     3502.30     3706.10     47.27 o
   1   7  -3      929.64      908.64     27.83 o
   3   7  -3     1400.50     1397.03     35.97 o
   5   7  -3     3855.41     3685.72     66.37 o
   7   7  -3     6171.69     6112.90     71.45 o
   9   7  -3     1584.79     1599.36     48.16 o
  11   7  -3      676.96      650.98     26.13 o
  13   7  -3       95.64       94.51     12.01 o
  15   7  -3      701.73      664.08     36.14 o
  17   7  -3       42.74       42.66      9.77 o
  19   7  -3       74.34       62.14     14.07 o
  21   7  -3       90.02       81.73     13.38 o
 -16   8  -3      248.41      258.88     26.19 o
 -14   8  -3      462.03      441.45     33.02 o
 -12   8  -3     2118.00     2183.86     52.65 o
 -10   8  -3       79.47       75.43      8.02 o
  -8   8  -3     2130.11     2105.98     38.90 o
  -6   8  -3     3671.93     3733.97    122.59 o
  -4   8  -3      393.43      368.64     18.09 o
  -2   8  -3      867.79      954.42     29.34 o
   0   8  -3      147.29      141.44     18.73 o
   2   8  -3     1585.77     1536.31     38.41 o
   4   8  -3      694.10      668.52     27.76 o
   6   8  -3     1256.89     1263.16     45.78 o
   8   8  -3      633.77      612.07     24.92 o
  10   8  -3     1388.83     1356.91     86.88 o
  12   8  -3     1258.10     1183.32     37.51 o
  14   8  -3      640.99      642.41     28.96 o
  16   8  -3      107.45      104.35     19.61 o
  18   8  -3     1366.90     1411.07     60.22 o
  20   8  -3      863.39      901.33     38.30 o
 -15   9  -3      520.80      590.00     39.22 o
 -13   9  -3      447.44      444.44     23.98 o
 -11   9  -3      430.55      410.68     29.28 o
  -9   9  -3      651.28      630.53     20.63 o
  -7   9  -3      712.52      720.40     26.26 o
  -5   9  -3     2674.84     2790.41     56.76 o
  -3   9  -3      754.06      761.97     26.77 o
  -1   9  -3     2051.55     1977.21     45.17 o
   1   9  -3     3277.72     3209.40     90.75 o
   3   9  -3      616.18      588.56     23.42 o
   5   9  -3        3.64       16.86      7.44 o
   7   9  -3      179.87      180.62     21.31 o
   9   9  -3      260.02      264.47     18.85 o
  11   9  -3      335.69      296.99     19.06 o
  13   9  -3      294.34      272.86     19.19 o
  15   9  -3     1471.62     1461.08     46.32 o
  17   9  -3      259.40      285.76     21.28 o
  19   9  -3      421.34      437.11     26.70 o
 -14  10  -3      107.38       98.14     12.65 o
 -12  10  -3      536.83      562.13     49.31 o
 -10  10  -3     1451.69     1555.74     45.19 o
  -8  10  -3      474.15      458.57     18.21 o
  -6  10  -3     2319.68     2340.71     52.23 o
  -4  10  -3      589.17      550.34     23.12 o
  -2  10  -3     4266.16     4366.06     77.10 o
   0  10  -3      432.86      442.66     20.86 o
   2  10  -3      801.23      791.94     27.99 o
   4  10  -3     1531.13     1502.96     43.82 o
   6  10  -3       80.74      102.02     12.24 o
   8  10  -3      353.01      379.61     31.24 o
  10  10  -3      623.63      573.71     26.24 o
  12  10  -3      614.21      605.85     28.24 o
  14  10  -3       26.04       33.92     17.95 o
  16  10  -3      124.28      113.26     39.21 o
  18  10  -3      960.14     1023.43     41.52 o
 -13  11  -3       21.66       35.29      9.74 o
 -11  11  -3      260.61      270.71     19.64 o
  -9  11  -3      318.44      355.33     21.75 o
  -7  11  -3     1061.99     1146.96     38.70 o
  -5  11  -3     1011.94     1030.06     33.08 o
  -3  11  -3     1408.56     1359.94     38.36 o
  -1  11  -3      629.08      687.42     26.29 o
   1  11  -3     1305.47     1290.97     37.38 o
   3  11  -3     3116.58     3077.87    142.17 o
   5  11  -3      531.33      507.27     27.14 o
   7  11  -3      426.92      440.79     40.64 o
   9  11  -3      331.81      314.21     32.79 o
  11  11  -3      258.33      233.77     18.05 o
  13  11  -3      460.13      401.13     23.96 o
  15  11  -3     1517.56     1638.32     51.50 o
  17  11  -3      198.03      210.02     19.22 o
 -12  12  -3      317.01      333.06     47.29 o
 -10  12  -3      256.73      246.41     19.74 o
  -8  12  -3     1083.40     1143.71     40.19 o
  -6  12  -3       49.88       74.25     17.58 o
  -4  12  -3     1789.98     1849.37     87.85 o
  -2  12  -3      405.19      353.52     19.54 o
   0  12  -3     1789.42     1680.51     44.49 o
   2  12  -3      691.76      671.60     27.26 o
   4  12  -3      815.40      895.25     32.31 o
   6  12  -3      654.80      645.92     27.88 o
   8  12  -3     1056.53     1006.18     35.77 o
  10  12  -3       95.70       97.00     14.11 o
  12  12  -3     1013.18     1149.63     41.77 o
  14  12  -3      725.23      722.32     33.65 o
 -11  13  -3      377.10      462.82     27.36 o
  -9  13  -3      258.43      289.78     28.70 o
  -7  13  -3      233.52      255.70     20.38 o
  -5  13  -3     1228.74     1197.50     56.74 o
  -3  13  -3     1240.02     1340.07     62.78 o
  -1  13  -3      104.84       99.54     18.82 o
   1  13  -3      293.40      307.98     18.92 o
   3  13  -3      323.24      327.35     19.80 o
   5  13  -3     1664.87     1624.52     46.23 o
   7  13  -3     1216.81     1222.63     40.68 o
   9  13  -3      936.56     1000.68     37.29 o
  11  13  -3      326.55      372.14     23.57 o
  13  13  -3      112.65      144.84     16.43 o
  -8  14  -3      133.40      133.63     16.25 o
  -6  14  -3      306.16      329.13     23.11 o
  -4  14  -3      234.51      215.26     25.74 o
  -2  14  -3      149.76      143.62     19.52 o
   0  14  -3      336.62      385.06     38.34 o
   2  14  -3      854.61      818.73     31.83 o
   4  14  -3       99.03       98.42     12.35 o
   6  14  -3      620.91      650.41     29.34 o
   8  14  -3      965.04      950.40     36.97 o
  10  14  -3       16.24       16.64      8.26 o
  -5  15  -3      268.67      279.24     42.27 o
  -3  15  -3      183.52      203.48     26.56 o
  -1  15  -3       26.35       15.20     12.61 o
   1  15  -3       49.45       46.90     12.77 o
   3  15  -3      237.82      237.23     22.53 o
   5  15  -3       15.48       20.35      7.92 o
   7  15  -3       78.07       53.56     10.12 o
 -20   0  -2     1039.98     1089.02     47.89 o
 -18   0  -2     1326.37     1317.29     50.68 o
 -16   0  -2      249.38      282.49     21.53 o
 -14   0  -2       89.90       88.54     12.95 o
 -12   0  -2      777.67      798.10     21.09 o
 -10   0  -2    10625.75    11466.54    135.15 o
  -8   0  -2     4799.89     5116.27    129.67 o
  -6   0  -2    50783.37    50354.57   1612.73 o
  -4   0  -2    26307.39    24313.13    387.92 o
  -2   0  -2    17089.37    15817.37    304.88 o
   0   0  -2    19442.36    19978.15    223.28 o
   2   0  -2    10768.93    10834.49    176.19 o
   4   0  -2   393740.88   334768.84   3659.27 o
   6   0  -2    44785.12    40670.43    641.33 o
   8   0  -2    11267.17    11085.85    185.49 o
  10   0  -2     5094.77     4932.53     65.17 o
  12   0  -2     1960.39     2010.44     32.66 o
  14   0  -2     1206.70     1249.40     44.17 o
  16   0  -2     2046.26     2197.50     58.32 o
  18   0  -2     4013.46     4305.83     97.09 o
 -21   1  -2      687.89      688.75     39.66 o
 -19   1  -2       54.73       71.24     13.87 o
 -17   1  -2     1214.59     1284.51     34.51 o
 -15   1  -2     5179.62     5340.02     83.15 o
 -13   1  -2      885.06      983.01     21.03 o
 -11   1  -2      132.34      132.21      5.08 o
  -9   1  -2     2888.96     2819.34     32.70 o
  -7   1  -2     3008.57     3098.73     81.45 o
  -5   1  -2      717.90      571.48     16.36 o
  -3   1  -2     6550.75     5883.77     72.97 o
  -1   1  -2     6425.71     5495.89     64.37 o
   1   1  -2      105.52      120.16      8.20 o
   3   1  -2      543.78      511.71     13.34 o
   5   1  -2    25463.54    25546.86    236.34 o
   7   1  -2     2801.24     2884.84     35.73 o
   9   1  -2     2716.27     2696.70     39.81 o
  11   1  -2      273.22      238.02      7.37 o
  13   1  -2     1794.40     1855.40     26.20 o
  15   1  -2      437.42      491.93     16.37 o
  17   1  -2      675.29      753.18     33.34 o
  19   1  -2      237.60      245.86     19.38 o
  21   1  -2     1404.06     1537.06     67.61 o
 -20   2  -2      249.97      227.43     22.73 o
 -18   2  -2      536.93      501.20     32.08 o
 -16   2  -2     1500.28     1544.22     54.82 o
 -14   2  -2     1214.48     1271.77     25.68 o
 -12   2  -2     1080.44     1082.39     21.86 o
 -10   2  -2     1535.97     1708.03     27.04 o
  -8   2  -2     1964.52     2003.18     28.01 o
  -6   2  -2     1870.65     1862.33     31.36 o
  -4   2  -2     5673.97     5670.81     58.30 o
  -2   2  -2       39.24       65.83      7.72 o
   0   2  -2     4915.39     4865.94     83.77 o
   2   2  -2     2496.55     2597.63     59.12 o
   4   2  -2     2814.81     3092.29     52.91 o
   6   2  -2      153.45      181.78      4.63 o
   8   2  -2      721.18      649.54     11.54 o
  10   2  -2      931.72      905.06     62.09 o
  12   2  -2      310.07      318.81     11.20 o
  14   2  -2      338.49      313.06     10.64 o
  16   2  -2      104.69      107.30     10.24 o
  18   2  -2     1387.53     1445.20     38.55 o
  20   2  -2       47.97       70.51      9.98 o
 -21   3  -2      503.50      520.63     35.41 o
 -19   3  -2      416.30      408.54     30.03 o
 -17   3  -2     2228.22     2171.54     70.17 o
 -15   3  -2      860.46      787.43     27.29 o
 -13   3  -2     2888.68     2886.35     54.24 o
 -11   3  -2      162.05      194.73     11.55 o
  -9   3  -2     3337.08     3661.49     57.11 o
  -7   3  -2       79.52      105.72      9.02 o
  -5   3  -2     2098.07     2220.26     55.10 o
  -3   3  -2     4604.44     4920.69     97.64 o
  -1   3  -2      595.70      495.25     15.12 o
   1   3  -2     1439.18     1347.11     37.43 o
   3   3  -2     3991.12     4272.90     67.44 o
   5   3  -2     4824.35     5048.93    110.46 o
   7   3  -2      971.09      852.41     19.79 o
   9   3  -2      208.11      229.04     11.81 o
  11   3  -2     1909.77     1950.23     26.67 o
  13   3  -2     4031.34     4139.81     76.87 o
  15   3  -2      104.06      110.07     11.33 o
  17   3  -2      310.40      343.15     17.81 o
  19   3  -2      193.70      208.78     14.98 o
  21   3  -2      746.93      832.06     41.67 o
 -20   4  -2       58.92       64.16     14.17 o
 -18   4  -2        9.06        8.17      9.63 o
 -16   4  -2      535.75      573.29     34.75 o
 -14   4  -2     1150.61     1255.37     34.28 o
 -12   4  -2     2950.82     2928.46     54.97 o
 -10   4  -2     2466.43     2516.24     51.25 o
  -8   4  -2     1269.52     1246.77     43.94 o
  -6   4  -2     4900.84     5165.47    164.40 o
  -4   4  -2     2441.17     2642.27    121.96 o
  -2   4  -2     7039.93     8248.97    133.84 o
   0   4  -2     7733.90     7763.45    113.12 o
   2   4  -2     4504.60     4794.89     70.26 o
   4   4  -2     1930.35     2022.51     44.50 o
   6   4  -2     2385.90     2227.26     43.36 o
   8   4  -2     2833.72     2655.38     52.55 o
  10   4  -2     1369.39     1281.40     27.65 o
  12   4  -2      138.93      130.43     10.01 o
  14   4  -2     1172.71     1245.74     32.15 o
  16   4  -2      694.51      696.14     24.88 o
  18   4  -2     2053.99     2236.90     51.06 o
  20   4  -2      108.23      136.87     18.18 o
  22   4  -2       16.94       41.15     13.07 o
 -19   5  -2      435.95      486.89     33.97 o
 -17   5  -2      796.87      814.66     43.11 o
 -15   5  -2     2192.76     2252.49     51.25 o
 -13   5  -2     1178.12     1232.04     34.48 o
 -11   5  -2     6619.32     6411.34    108.08 o
  -9   5  -2     5062.49     5417.14    178.44 o
  -7   5  -2      276.11      372.77     15.93 o
  -5   5  -2     1915.64     1981.77     87.34 o
  -3   5  -2      297.54      346.51     14.38 o
  -1   5  -2    23531.27    24931.27    353.61 o
   1   5  -2    10051.50    10365.28    223.89 o
   3   5  -2     2357.78     2702.69     62.11 o
   5   5  -2     1635.87     1715.61     20.86 o
   7   5  -2       33.55       31.15      4.34 o
   9   5  -2     5919.00     5910.45     90.94 o
  11   5  -2     3820.50     3666.23     59.22 o
  13   5  -2      161.28      182.68     12.17 o
  15   5  -2      578.47      625.56     23.32 o
  17   5  -2      482.80      492.97     21.98 o
  19   5  -2      766.28      763.69     41.24 o
  21   5  -2      183.18      215.74     22.49 o
 -20   6  -2      196.04      192.50     23.98 o
 -18   6  -2      410.02      447.50     32.78 o
 -16   6  -2     4394.44     4381.85    139.27 o
 -14   6  -2      804.91      799.80     29.05 o
 -12   6  -2     1981.78     2027.42     46.62 o
 -10   6  -2     1022.60      998.55     29.93 o
  -8   6  -2     1944.11     1950.56     33.43 o
  -6   6  -2     3569.32     3844.10    109.55 o
  -4   6  -2      842.83      829.47     23.22 o
  -2   6  -2     2390.52     2296.85     65.79 o
   0   6  -2     3025.02     3194.51     58.78 o
   2   6  -2      802.29      757.75     32.69 o
   4   6  -2     1979.10     1955.79     36.12 o
   6   6  -2      148.14      139.10     10.53 o
   8   6  -2     2652.56     2629.69     46.82 o
  10   6  -2     6645.71     6326.83    125.85 o
  12   6  -2      734.11      750.85     20.33 o
  14   6  -2     2504.75     2687.99     54.61 o
  16   6  -2      545.29      541.76     32.35 o
  18   6  -2     1322.48     1444.12     58.05 o
  20   6  -2      314.13      311.06     27.94 o
  22   6  -2       86.80       84.96     16.08 o
 -19   7  -2      306.83      332.59     30.64 o
 -17   7  -2      109.73      117.44     18.90 o
 -15   7  -2     1036.56     1004.42     34.58 o
 -13   7  -2     1099.15     1092.35     43.80 o
 -11   7  -2     1477.85     1416.89     29.69 o
  -9   7  -2      412.37      458.73     23.01 o
  -7   7  -2     1078.82     1119.66     29.65 o
  -5   7  -2      201.48      206.52     14.03 o
  -3   7  -2      323.52      312.20     16.72 o
  -1   7  -2      873.25      994.53     80.32 o
   1   7  -2     2891.58     2884.40    119.39 o
   3   7  -2       60.01       44.48      4.87 o
   5   7  -2      958.77      903.92     19.06 o
   7   7  -2     1270.87     1293.60     24.50 o
   9   7  -2      223.24      203.32      9.79 o
  11   7  -2      111.96       98.20      8.02 o
  13   7  -2      645.22      618.43     19.61 o
  15   7  -2       79.66       80.74     12.49 o
  17   7  -2      300.74      282.50     19.66 o
  19   7  -2       38.58       24.16      9.58 o
  21   7  -2      556.87      582.67     39.26 o
 -18   8  -2      354.62      333.18     30.64 o
 -16   8  -2       44.10       59.32     10.46 o
 -14   8  -2      572.93      554.52     25.72 o
 -12   8  -2     1260.57     1216.56     59.70 o
 -10   8  -2     1159.29     1187.21     27.13 o
  -8   8  -2     3853.59     3821.43     72.39 o
  -6   8  -2      227.99      240.85     13.64 o
  -4   8  -2      465.73      428.33     17.68 o
  -2   8  -2       14.01       14.05      4.77 o
   0   8  -2      843.72      910.69     75.51 o
   2   8  -2     3589.56     3537.30     61.51 o
   4   8  -2     1285.94     1336.69     25.28 o
   6   8  -2      542.14      500.49     14.95 o
   8   8  -2     4566.53     4523.85     59.80 o
  10   8  -2       86.04       83.18      7.34 o
  12   8  -2       81.31       66.71      7.47 o
  14   8  -2      299.29      269.99     18.78 o
  16   8  -2      944.31      962.41     35.91 o
  18   8  -2      419.61      361.62     25.66 o
  20   8  -2      505.06      519.23     29.13 o
 -17   9  -2       53.64       53.65     15.91 o
 -15   9  -2      553.64      593.69     37.90 o
 -13   9  -2      570.96      518.80     33.38 o
 -11   9  -2     3010.35     3087.00    226.61 o
  -9   9  -2     2091.26     2098.86     50.46 o
  -7   9  -2     4711.96     4649.36     81.62 o
  -5   9  -2      940.78      936.81     27.85 o
  -3   9  -2      579.01      577.15     21.08 o
  -1   9  -2      258.35      280.32     14.90 o
   1   9  -2     1807.06     1773.59     59.81 o
   3   9  -2     3457.21     3339.88     60.89 o
   5   9  -2     3208.61     3411.16     48.51 o
   7   9  -2      329.21      339.96     13.59 o
   9   9  -2        6.84        5.23      4.61 o
  11   9  -2       60.89       69.56     10.59 o
  13   9  -2      620.41      585.08     27.02 o
  15   9  -2     1604.50     1746.67     50.07 o
  17   9  -2       98.37      111.08     14.12 o
  19   9  -2      997.73     1083.10     42.24 o
 -16  10  -2      621.48      643.05     30.98 o
 -14  10  -2      676.64      681.30     45.06 o
 -12  10  -2      628.55      612.69     33.00 o
 -10  10  -2      588.46      598.67     26.88 o
  -8  10  -2     1029.96     1117.50     36.29 o
  -6  10  -2      656.05      650.93     40.01 o
  -4  10  -2     6990.50     6932.81    103.55 o
  -2  10  -2     3800.89     3804.57     66.92 o
   0  10  -2     2034.04     2039.94     52.56 o
   2  10  -2      779.37      791.08     26.45 o
   4  10  -2     2933.53     2741.26     46.50 o
   6  10  -2     2515.04     2380.54     46.96 o
   8  10  -2       45.94       47.77      6.45 o
  10  10  -2     2593.28     2637.39     59.13 o
  12  10  -2      162.50      151.47     14.66 o
  14  10  -2       57.95       72.25     11.70 o
  16  10  -2      887.38      905.34     45.18 o
  18  10  -2       22.84       11.09     11.44 o
 -15  11  -2       65.63      111.42     14.21 o
 -13  11  -2       31.05       28.31     10.51 o
 -11  11  -2      642.14      642.65     29.29 o
  -9  11  -2      933.34     1024.67     40.77 o
  -7  11  -2     1811.34     1896.52     50.45 o
  -5  11  -2      101.33      103.52     10.23 o
  -3  11  -2     2359.18     2431.40     50.95 o
  -1  11  -2      476.55      489.69     20.88 o
   1  11  -2     1017.22     1039.85     31.60 o
   3  11  -2     1344.41     1374.80     56.72 o
   5  11  -2      994.99      967.10     38.06 o
   7  11  -2       43.28       13.87      8.24 o
   9  11  -2     1278.71     1338.36     40.57 o
  11  11  -2       52.22       45.45     10.56 o
  13  11  -2      682.51      681.05     30.83 o
  15  11  -2      680.73      652.35     30.84 o
  17  11  -2       71.42      108.94     20.21 o
 -14  12  -2      151.28      155.19     16.50 o
 -12  12  -2      316.64      340.84     35.44 o
 -10  12  -2      717.89      662.97     41.47 o
  -8  12  -2       32.74       40.48     16.05 o
  -6  12  -2      471.76      478.90     25.36 o
  -4  12  -2      677.00      727.90     26.17 o
  -2  12  -2     2634.32     2552.01     53.92 o
   0  12  -2      407.91      463.10     21.38 o
   2  12  -2      578.91      570.09     24.13 o
   4  12  -2     3177.34     2933.45     61.32 o
   6  12  -2      762.32      715.35     28.35 o
   8  12  -2      613.45      580.54     26.32 o
  10  12  -2     1222.35     1163.69     39.43 o
  12  12  -2      525.23      550.52     28.00 o
  14  12  -2      596.71      510.01     37.02 o
  16  12  -2      303.27      317.06     31.01 o
 -11  13  -2      229.05      245.30     20.24 o
  -9  13  -2       22.55       45.08     15.51 o
  -7  13  -2      848.66      880.83     35.35 o
  -5  13  -2       64.91       51.81     15.95 o
  -3  13  -2     1929.69     2058.59    148.41 o
  -1  13  -2      538.96      498.23     22.49 o
   1  13  -2      946.05      945.33     31.77 o
   3  13  -2     1359.07     1328.44     39.15 o
   5  13  -2     1583.01     1538.50     43.11 o
   7  13  -2      931.46      910.35     38.45 o
   9  13  -2      786.05      778.03     31.96 o
  11  13  -2       45.97       36.75      9.30 o
  13  13  -2      212.93      235.39     26.80 o
 -10  14  -2      133.87      154.54     32.89 o
  -8  14  -2      166.96      177.59     17.41 o
  -6  14  -2      322.16      312.06     22.05 o
  -4  14  -2       97.43       92.79     18.56 o
  -2  14  -2     1084.09     1149.48     54.92 o
   0  14  -2      476.38      455.39     22.19 o
   2  14  -2      130.83      128.25     12.88 o
   4  14  -2       52.45       64.92     12.24 o
   6  14  -2      717.39      746.99     30.62 o
   8  14  -2      116.46      128.03     14.08 o
  10  14  -2      411.77      442.21     35.14 o
  12  14  -2      549.07      599.80     41.77 o
  -7  15  -2      341.41      428.21     26.57 o
  -5  15  -2      427.34      442.50     79.32 o
  -3  15  -2       65.31       77.55     17.75 o
  -1  15  -2      784.21      800.19     46.12 o
   1  15  -2      139.57      120.49     12.44 o
   3  15  -2       56.91       77.96     11.07 o
   5  15  -2      469.59      503.75     34.62 o
   7  15  -2      594.24      654.78     37.78 o
   9  15  -2      406.27      455.05     36.91 o
  -2  16  -2       24.21       24.40     13.83 o
   0  16  -2       66.47       49.74     15.67 o
   2  16  -2      151.65      179.44     23.55 o
   4  16  -2      100.73      129.24     15.19 o
 -21   1  -1      868.89      857.15     44.43 o
 -19   1  -1      986.37      973.75     45.65 o
 -17   1  -1     1711.14     1672.44     43.19 o
 -15   1  -1      592.84      569.39     14.91 o
 -13   1  -1      385.89      344.41     10.70 o
 -11   1  -1      899.45      865.18     15.93 o
  -9   1  -1       60.85       53.77      4.80 o
  -7   1  -1     4904.50     5573.08     51.39 o
  -5   1  -1      120.05       62.80      2.12 o
  -3   1  -1     6180.57     5751.24     44.19 o
  -1   1  -1     2243.87     2641.55     55.45 o
   1   1  -1      921.28      911.39     21.80 o
   3   1  -1     2380.14     2562.17     42.82 o
   5   1  -1      278.64      350.95      9.64 o
   7   1  -1      471.55      438.70     10.45 o
   9   1  -1     4135.69     4171.93     56.47 o
  11   1  -1     1922.27     1955.45     32.89 o
  13   1  -1      422.77      441.90     14.82 o
  15   1  -1       52.64       58.99      7.36 o
  17   1  -1       46.53       52.98      7.42 o
  19   1  -1      499.04      601.13     50.58 o
  21   1  -1       80.84       99.33     20.11 o
  23   1  -1      445.52      448.71     38.77 o
 -22   2  -1      463.22      423.53     32.78 o
 -20   2  -1     1070.89     1006.51     48.49 o
 -18   2  -1     1425.79     1339.44     53.09 o
 -16   2  -1     2594.95     2515.10     52.93 o
 -14   2  -1      986.55      942.48     27.75 o
 -12   2  -1     4550.62     4474.00     90.37 o
 -10   2  -1     8811.21     9499.71    124.23 o
  -8   2  -1       15.50       17.32      5.32 o
  -6   2  -1     3594.41     3344.98     51.75 o
  -4   2  -1    10930.93    10807.93    144.94 o
  -2   2  -1     5770.75     5798.89    240.63 o
   0   2  -1    21542.23    21390.94    151.20 o
   2   2  -1       83.43      100.57      2.32 o
   4   2  -1    24594.76    22745.15    180.09 o
   6   2  -1    12461.19    12469.41     91.00 o
   8   2  -1      835.90      880.01     12.72 o
  10   2  -1      433.53      383.57      9.42 o
  12   2  -1      937.46      916.65     23.55 o
  14   2  -1     5101.05     5338.18     64.82 o
  16   2  -1      878.18      891.94     28.76 o
  18   2  -1      593.95      597.44     24.29 o
  20   2  -1      511.90      504.73     23.76 o
  22   2  -1     1689.61     1816.01     77.60 o
 -21   3  -1      206.99      187.53     21.88 o
 -19   3  -1      961.79      903.78     44.94 o
 -17   3  -1      608.69      619.75     25.29 o
 -15   3  -1      698.87      644.56     24.16 o
 -13   3  -1     1996.40     1908.14     42.19 o
 -11   3  -1     3745.82     3701.31     62.14 o
  -9   3  -1     5023.92     5357.27     91.91 o
  -7   3  -1      451.12      483.51     19.37 o
  -5   3  -1     2514.81     2582.97     36.48 o
  -3   3  -1     7885.41     7727.94     95.78 o
  -1   3  -1    20137.49    19543.13    369.73 o
   1   3  -1     5218.98     5230.93     62.85 o
   3   3  -1    12561.92    12567.89    103.56 o
   5   3  -1    23168.57    22123.66    247.17 o
   7   3  -1     3248.76     3227.06     38.18 o
   9   3  -1      134.51      150.71      6.25 o
  11   3  -1       66.88       71.32      5.08 o
  13   3  -1     1900.96     1910.53     29.51 o
  15   3  -1     1424.46     1412.08     41.69 o
  17   3  -1      456.86      479.56     21.93 o
  19   3  -1      384.16      333.77     19.58 o
  21   3  -1      149.14      143.22     13.83 o
  23   3  -1      483.66      512.96     40.72 o
 -22   4  -1      768.79      742.85     44.47 o
 -20   4  -1      364.96      366.47     30.64 o
 -18   4  -1      634.44      611.66     26.43 o
 -16   4  -1     1339.31     1295.80     37.18 o
 -14   4  -1      659.76      696.17     30.35 o
 -12   4  -1     4478.10     4903.69    133.18 o
 -10   4  -1     1357.61     1388.49     47.88 o
  -8   4  -1     2976.11     3442.12     48.63 o
  -6   4  -1     2025.96     2322.65     29.53 o
  -4   4  -1     2175.87     2006.99     24.87 o
  -2   4  -1     4321.57     4457.07     60.17 o
   0   4  -1     2084.51     1910.34     36.43 o
   2   4  -1     4597.97     4930.17     51.55 o
   4   4  -1     1372.18     1312.25     15.70 o
   6   4  -1     5292.41     5256.40     49.28 o
   8   4  -1     2064.38     1880.58     69.75 o
  10   4  -1     1184.67     1246.58     38.91 o
  12   4  -1     1552.45     1585.95     44.41 o
  14   4  -1     1743.33     1852.92     41.99 o
  16   4  -1      983.68      957.18     30.88 o
  18   4  -1      362.58      409.98     21.17 o
  20   4  -1      630.45      637.71     27.76 o
  22   4  -1      456.94      477.07     25.12 o
 -21   5  -1      468.25      423.21     33.63 o
 -19   5  -1      261.15      298.46     27.40 o
 -17   5  -1      457.21      446.89     22.42 o
 -15   5  -1      377.73      371.49     28.45 o
 -13   5  -1      904.78      905.55     35.99 o
 -11   5  -1      471.10      488.26     20.20 o
  -9   5  -1     5302.12     5946.32     77.06 o
  -7   5  -1     1487.38     1474.63     20.43 o
  -5   5  -1     1196.33     1368.22     25.07 o
  -3   5  -1       19.46       40.80      3.31 o
  -1   5  -1     3365.45     3520.77    181.10 o
   1   5  -1     2986.21     3273.89     53.00 o
   3   5  -1     5977.13     6161.56     64.45 o
   5   5  -1     3031.80     3176.25     46.83 o
   7   5  -1      959.25      821.20     24.43 o
   9   5  -1      787.94      757.80     21.65 o
  11   5  -1      514.68      564.15     20.15 o
  13   5  -1     1279.88     1463.32     35.96 o
  15   5  -1       64.45       56.77     10.54 o
  17   5  -1      218.13      191.54     15.06 o
  19   5  -1      434.05      472.70     23.90 o
  21   5  -1      176.90      168.56     21.07 o
 -20   6  -1      217.73      167.83     22.47 o
 -18   6  -1     1254.51     1250.44     79.84 o
 -16   6  -1     2582.54     2622.42     59.43 o
 -14   6  -1      302.73      283.40     18.00 o
 -12   6  -1     5139.47     5205.09    157.21 o
 -10   6  -1     2024.46     1956.34     39.39 o
  -8   6  -1     2377.50     2366.42     36.04 o
  -6   6  -1      756.22      782.29     30.42 o
  -4   6  -1     2793.61     3133.90     49.92 o
  -2   6  -1      655.99      727.47     41.03 o
   0   6  -1     4140.28     4374.29    131.67 o
   2   6  -1     1254.61     1344.02     30.20 o
   4   6  -1      294.62      307.94      6.61 o
   6   6  -1     3702.46     3820.99     61.04 o
   8   6  -1     1724.16     1714.58     29.86 o
  10   6  -1       69.23       66.45      9.48 o
  12   6  -1     1508.42     1532.00     36.63 o
  14   6  -1      917.14     1003.75     30.91 o
  16   6  -1      913.38     1015.17     33.09 o
  18   6  -1      365.97      434.51     24.32 o
  20   6  -1      972.34      928.51     48.29 o
  22   6  -1      550.76      602.89     40.37 o
 -19   7  -1      527.34      555.14     37.89 o
 -17   7  -1     1326.98     1406.49     49.99 o
 -15   7  -1     1123.01     1167.80     37.59 o
 -13   7  -1      981.52     1048.87     34.00 o
 -11   7  -1     2252.95     2177.44    102.17 o
  -9   7  -1     1191.33     1157.79     24.03 o
  -7   7  -1     1173.34     1199.40     23.80 o
  -5   7  -1     5875.93     6475.61     89.87 o
  -3   7  -1     1460.81     1371.26     47.76 o
  -1   7  -1     2924.25     2965.62    134.30 o
   1   7  -1     5365.96     5370.88     75.52 o
   3   7  -1     6513.95     6447.85     88.82 o
   5   7  -1     8554.88     8951.20     81.36 o
   7   7  -1     1205.41     1246.12     34.39 o
   9   7  -1     2288.25     2495.69     42.51 o
  11   7  -1     1227.01     1123.00     26.33 o
  13   7  -1      251.32      272.82     21.06 o
  15   7  -1      199.46      181.89     12.03 o
  17   7  -1      101.48      100.13     11.52 o
  19   7  -1      653.28      651.92     40.39 o
  21   7  -1      663.12      659.96     42.74 o
 -20   8  -1      124.20       98.42     18.40 o
 -18   8  -1      413.39      381.09     23.57 o
 -16   8  -1     2176.68     2248.16    150.93 o
 -14   8  -1      283.10      313.93     20.02 o
 -12   8  -1     3399.82     3371.42    117.49 o
 -10   8  -1     2978.60     3163.14    157.83 o
  -8   8  -1     1194.93     1246.65     25.75 o
  -6   8  -1     1749.95     1848.67     31.67 o
  -4   8  -1      981.17      969.15     24.94 o
  -2   8  -1     5215.35     5255.70     77.65 o
   0   8  -1      434.50      555.28     18.60 o
   2   8  -1     1854.46     1780.35     29.43 o
   4   8  -1      163.94      206.09      9.56 o
   6   8  -1     3684.51     3714.35     50.95 o
   8   8  -1     1112.93     1054.81     23.94 o
  10   8  -1      676.79      658.44     19.90 o
  12   8  -1      501.09      565.01     19.33 o
  14   8  -1     1176.72     1188.49     29.95 o
  16   8  -1     2209.19     2220.88     45.05 o
  18   8  -1      177.04      195.15     23.74 o
  20   8  -1     1167.67     1229.74     59.68 o
 -19   9  -1      119.35      135.80     15.18 o
 -17   9  -1      818.78      817.15     34.20 o
 -15   9  -1      124.96       92.02     12.43 o
 -13   9  -1      148.45      186.97     16.44 o
 -11   9  -1      882.24      865.25     53.88 o
  -9   9  -1     5667.30     5869.68    210.19 o
  -7   9  -1       92.26       94.86     10.50 o
  -5   9  -1      287.89      242.96     21.46 o
  -3   9  -1     2362.37     2233.34     81.35 o
  -1   9  -1      404.06      453.29     17.63 o
   1   9  -1      156.46      185.73      9.76 o
   3   9  -1       49.56       37.68      5.12 o
   5   9  -1      692.21      697.82     18.60 o
   7   9  -1      265.07      272.26     12.28 o
   9   9  -1       63.44       58.73      7.33 o
  11   9  -1     1368.46     1402.33     31.19 o
  13   9  -1     2377.02     2534.33     74.01 o
  15   9  -1      694.96      693.14     30.28 o
  17   9  -1      486.40      468.06     35.66 o
  19   9  -1       18.32       23.48     13.70 o
 -18  10  -1      137.60      173.16     17.09 o
 -16  10  -1     1102.32     1054.92     39.72 o
 -14  10  -1      579.99      586.63     32.51 o
 -12  10  -1      214.62      205.49     28.78 o
 -10  10  -1      882.80      923.21     33.14 o
  -8  10  -1      135.22      139.73     18.01 o
  -6  10  -1     4905.46     5262.47     92.90 o
  -4  10  -1     1495.24     1606.05     35.75 o
  -2  10  -1     1503.63     1586.40     47.95 o
   0  10  -1     2078.32     2107.74     43.78 o
   2  10  -1      423.42      434.58     14.76 o
   4  10  -1     1358.03     1286.80     26.90 o
   6  10  -1      316.86      319.61     13.44 o
   8  10  -1     2560.38     2616.62     44.20 o
  10  10  -1     1229.63     1242.66     29.32 o
  12  10  -1      530.62      570.90     23.68 o
  14  10  -1     1029.42      985.07     36.06 o
  16  10  -1      182.74      151.53     22.96 o
  18  10  -1       11.38       34.85     14.33 o
 -15  11  -1       79.28       68.46     12.09 o
 -13  11  -1      710.67      757.83     32.41 o
 -11  11  -1     1759.00     1810.97     50.13 o
  -9  11  -1     1233.07     1227.38     69.33 o
  -7  11  -1     2630.51     2591.23     58.62 o
  -5  11  -1      535.04      572.60     18.30 o
  -3  11  -1     2841.00     2902.40    106.04 o
  -1  11  -1     2103.01     2103.10     44.72 o
   1  11  -1     1714.76     1750.08     32.77 o
   3  11  -1     1318.27     1321.58     28.14 o
   5  11  -1     1337.75     1350.81     29.08 o
   7  11  -1      754.17      789.95     31.29 o
   9  11  -1      968.13     1023.80     26.63 o
  11  11  -1     1828.69     1861.64     57.09 o
  13  11  -1      327.28      413.45     32.57 o
  15  11  -1     1692.12     1709.56     71.33 o
  17  11  -1      170.09      197.75     26.47 o
 -14  12  -1      511.86      513.85     32.73 o
 -12  12  -1     1268.02     1285.77     44.04 o
 -10  12  -1       21.45       24.68     14.30 o
  -8  12  -1     1562.73     1614.36     90.32 o
  -6  12  -1      784.53      763.36     44.06 o
  -4  12  -1     2317.03     2272.82     73.57 o
  -2  12  -1      588.04      569.87     21.99 o
   0  12  -1     3311.78     3429.46     63.63 o
   2  12  -1     3128.33     3171.80     49.70 o
   4  12  -1     2217.95     2271.25     40.67 o
   6  12  -1       77.12       64.25      7.71 o
   8  12  -1     1080.84     1100.65     28.09 o
  10  12  -1      461.64      483.40     25.04 o
  12  12  -1      210.39      250.44     26.15 o
  14  12  -1       65.63       73.88     18.93 o
  16  12  -1     1197.88     1193.87     61.39 o
 -13  13  -1      103.27      118.00     34.57 o
 -11  13  -1      319.96      349.39     24.70 o
  -9  13  -1     1189.36     1182.32     41.59 o
  -7  13  -1     1483.41     1603.71     54.25 o
  -5  13  -1       82.33       90.78     15.11 o
  -3  13  -1      359.20      382.92     29.13 o
  -1  13  -1     1094.04     1046.50     59.20 o
   1  13  -1     2323.57     2388.99     82.84 o
   3  13  -1     2584.04     2599.15     45.46 o
   5  13  -1      824.67      848.60     24.38 o
   7  13  -1      526.29      543.45     25.01 o
   9  13  -1        3.67       10.18     10.60 o
  11  13  -1      967.26     1013.30     52.19 o
  13  13  -1      451.24      519.93     39.01 o
 -10  14  -1      180.30      195.28     18.43 o
  -8  14  -1      195.39      193.39     18.41 o
  -6  14  -1      271.00      304.39     21.50 o
  -4  14  -1      356.91      423.13     24.55 o
  -2  14  -1      652.04      697.52     39.81 o
   0  14  -1      106.83      106.10     11.41 o
   2  14  -1      682.51      771.67     28.96 o
   4  14  -1      291.77      306.35     15.00 o
   6  14  -1       95.83      133.00     28.76 o
   8  14  -1      800.02      820.90     46.14 o
  10  14  -1      193.15      217.22     25.44 o
  12  14  -1      366.95      360.86     32.86 o
  -9  15  -1      664.70      693.14     33.53 o
  -7  15  -1      138.98      139.87     16.24 o
  -5  15  -1        5.50       13.79      9.91 o
  -3  15  -1      248.27      249.51     23.59 o
  -1  15  -1      133.39      190.31     22.82 o
   1  15  -1      328.21      316.72     27.53 o
   3  15  -1      359.21      395.50     21.75 o
   5  15  -1        8.87       30.72     12.43 o
   7  15  -1       17.93       34.36     14.22 o
   9  15  -1       36.59       39.94     14.79 o
  -4  16  -1      205.11      258.65     20.56 o
  -2  16  -1       71.27       99.04     31.40 o
   0  16  -1      205.42      236.47     24.81 o
   4  16  -1       49.51       69.58     15.24 o
 -20   0   0       29.95       35.89     10.19 o
 -18   0   0      753.08      680.65     24.77 o
 -16   0   0     1518.67     1578.14     57.58 o
 -14   0   0     5386.19     5371.08     84.22 o
 -12   0   0     4858.80     5007.40     96.33 o
 -10   0   0    12856.02    13602.09    168.49 o
  -8   0   0    12291.17    13147.52    160.83 o
  -6   0   0    21038.21    20227.95    233.08 o
  -4   0   0    26940.10    27083.93    247.10 o
   4   0   0    26912.11    27506.67    299.15 o
   6   0   0    21014.61    18720.67    301.89 o
   8   0   0    12330.59    12434.62    208.90 o
  10   0   0    12899.74    13045.96    222.81 o
  12   0   0     4832.41     5034.24    102.24 o
  14   0   0     5391.72     5353.74    110.81 o
  16   0   0     1503.93     1612.12     50.72 o
  18   0   0      747.08      645.93     31.63 o
  20   0   0       28.46       17.31     15.06 o
  22   0   0      300.05      289.38     32.93 o
 -21   1   0      856.51      846.42     40.43 o
 -19   1   0     2422.70     2328.65     32.48 o
 -17   1   0     1799.24     1725.22     29.20 o
 -15   1   0       52.33       45.59      8.39 o
 -13   1   0      492.57      476.94     15.46 o
 -11   1   0      450.28      470.05     12.05 o
  -9   1   0     1330.23     1338.79     20.02 o
  -7   1   0     7855.30     7722.68     69.47 o
  -5   1   0    10488.92    10950.98    128.64 o
  -3   1   0      267.00      250.75      4.51 o
   3   1   0      271.07      247.51      3.48 o
   5   1   0    10525.71    10389.48    102.40 o
   7   1   0     7857.58     7391.10    141.02 o
   9   1   0     1321.42     1304.59     25.33 o
  11   1   0      449.35      423.96     16.28 o
  13   1   0      496.10      491.16     14.56 o
  15   1   0       52.03       58.07      6.82 o
  17   1   0     1797.80     1820.47     34.46 o
  19   1   0     2421.08     2467.21     56.35 o
  21   1   0      849.58      895.22     53.94 o
  23   1   0      516.43      497.34     30.69 o
 -22   2   0      661.45      651.50     27.45 o
 -20   2   0      911.24      880.76     25.67 o
 -18   2   0      262.35      238.71     16.77 o
 -16   2   0      949.45      914.51     22.19 o
 -14   2   0     1988.71     2090.95     64.82 o
 -12   2   0     1207.49     1172.41     24.53 o
 -10   2   0      746.75      750.01     17.14 o
  -8   2   0     1791.83     1838.36     34.98 o
  -6   2   0     2290.73     2251.18     30.04 o
  -4   2   0     3164.45     3037.79     55.44 o
  -2   2   0     2383.58     2400.47     43.81 o
   0   2   0     3151.81     3256.97     54.79 o
   2   2   0     2385.61     2413.15     34.77 o
   4   2   0     3160.83     3002.73     42.43 o
   6   2   0     2290.69     2060.67     26.18 o
   8   2   0     1788.16     1779.27     29.80 o
  10   2   0      748.51      711.29     17.84 o
  12   2   0     1210.43     1176.33     22.28 o
  14   2   0     1984.30     2059.17     33.89 o
  16   2   0      951.38      938.93     22.68 o
  18   2   0      262.61      272.05     17.48 o
  20   2   0      912.15      925.11     33.84 o
  22   2   0      659.61      701.00     48.99 o
 -23   3   0      282.78      303.80     19.95 o
 -21   3   0      827.12      763.37     29.81 o
 -19   3   0      875.87      812.00     50.47 o
 -17   3   0     2572.76     2436.54     55.22 o
 -15   3   0      588.83      518.43     15.71 o
 -13   3   0      523.66      551.30     15.38 o
 -11   3   0     1186.66     1179.80     32.54 o
  -9   3   0     8448.71     9253.73    163.72 o
  -7   3   0     2322.35     2364.91     29.92 o
  -5   3   0      954.05      931.14     21.57 o
  -3   3   0     3110.63     2856.57     41.17 o
  -1   3   0     3998.89     4025.45     92.72 o
   1   3   0     3991.32     3738.72     49.80 o
   3   3   0     3112.30     2729.97     32.39 o
   5   3   0      957.51      907.44     19.91 o
   7   3   0     2317.22     2301.25     56.89 o
   9   3   0     8443.07     8489.80    167.44 o
  11   3   0     1181.99     1209.28     30.18 o
  13   3   0      522.41      589.64     21.95 o
  15   3   0      587.94      538.68     22.58 o
  17   3   0     2575.21     2479.49     55.76 o
  19   3   0      879.43      898.68     32.74 o
  21   3   0      826.95      829.62     33.21 o
  23   3   0      284.39      283.65     32.46 o
 -22   4   0       97.83      109.55     13.02 o
 -20   4   0      345.41      293.15     19.74 o
 -18   4   0      511.60      494.68     24.16 o
 -16   4   0     1489.55     1427.58     39.92 o
 -14   4   0     3588.15     3581.05     48.95 o
 -12   4   0      806.79      838.12     17.74 o
 -10   4   0     1463.02     1556.19     51.61 o
  -8   4   0      948.56      875.37     16.63 o
  -6   4   0     1085.29     1187.14     25.89 o
  -4   4   0    13961.66    14367.80    206.62 o
  -2   4   0    11462.66    11232.24    179.65 o
   0   4   0     9534.06     9109.22    131.54 o
   2   4   0    11446.57    11404.57    107.09 o
   4   4   0    13923.02    14073.99    223.85 o
   6   4   0     1094.54     1224.51     36.10 o
   8   4   0      948.06      930.90     24.89 o
  10   4   0     1466.92     1581.24     51.72 o
  12   4   0      805.28      824.87     26.17 o
  14   4   0     3593.62     3511.94     65.97 o
  16   4   0     1480.43     1526.50     41.06 o
  18   4   0      508.37      499.67     24.60 o
  20   4   0      341.09      323.54     21.03 o
  22   4   0       99.65      103.40     23.37 o
 -21   5   0       69.89       65.58      9.06 o
 -19   5   0      758.68      719.11     30.53 o
 -17   5   0      390.86      376.70     21.13 o
 -15   5   0     3847.97     3666.00     70.93 o
 -13   5   0     2553.50     2657.90     55.32 o
 -11   5   0       34.49       31.45      3.18 o
  -9   5   0     5690.53     5797.74    130.20 o
  -7   5   0     6668.60     6574.80     95.39 o
  -5   5   0    32819.24    36599.34    646.49 o
  -3   5   0      491.79      618.77     14.33 o
  -1   5   0     2154.56     2243.02     47.53 o
   1   5   0     2140.20     2213.41     34.63 o
   3   5   0      495.25      638.51      9.86 o
   5   5   0    32745.95    34106.61    448.72 o
   7   5   0     6659.69     6477.67     97.99 o
   9   5   0     5671.37     5799.47     85.68 o
  11   5   0       32.34       33.73     16.39 o
  13   5   0     2541.24     2594.42     53.71 o
  15   5   0     3847.17     3856.56     72.92 o
  17   5   0      395.82      421.02     22.00 o
  19   5   0      752.42      806.35     31.98 o
  21   5   0       68.11       47.10      9.94 o
 -20   6   0     1927.37     1782.49     51.73 o
 -18   6   0      286.40      231.85     20.61 o
 -16   6   0      821.11      786.83     30.53 o
 -14   6   0     1559.91     1504.81     41.30 o
 -12   6   0     2055.58     2150.23     51.44 o
 -10   6   0     5443.60     5609.72     62.06 o
  -8   6   0     1513.13     1545.40     25.05 o
  -6   6   0     7044.34     7418.55     80.11 o
  -4   6   0     1287.55     1257.80     21.13 o
  -2   6   0       21.22        8.23      3.75 o
   0   6   0     2167.88     1930.17     39.13 o
   2   6   0       22.35        8.07      4.16 o
   4   6   0     1284.10     1202.50     17.48 o
   6   6   0     7046.08     6923.55     96.94 o
   8   6   0     1504.69     1444.78     27.38 o
  10   6   0     5450.46     5702.93     72.17 o
  12   6   0     2048.97     2080.94     46.67 o
  14   6   0     1569.61     1566.98     41.29 o
  16   6   0      822.53      833.64     31.03 o
  18   6   0      289.94      279.86     19.52 o
  20   6   0     1934.54     1933.06     53.51 o
 -21   7   0      112.55      119.07     11.55 o
 -19   7   0      404.38      346.22     22.38 o
 -17   7   0      951.54      895.72     34.50 o
 -15   7   0      605.36      578.08     26.45 o
 -13   7   0      364.05      349.70     20.12 o
 -11   7   0      639.27      620.30     25.11 o
  -9   7   0      218.71      231.63      7.42 o
  -7   7   0      770.43      818.63     17.04 o
  -5   7   0     1413.58     1602.39     38.34 o
  -3   7   0     1615.86     1468.24     55.87 o
  -1   7   0      870.77      824.20     20.02 o
   1   7   0      874.05      875.33     17.99 o
   3   7   0     1617.32     1474.46     22.57 o
   5   7   0     1409.76     1588.98     28.39 o
   7   7   0      767.55      802.80     19.56 o
   9   7   0      219.77      241.69     13.52 o
  11   7   0      640.60      611.00     19.44 o
  13   7   0      364.22      348.31     15.67 o
  15   7   0      602.83      621.07     21.81 o
  17   7   0      953.11     1009.45     35.77 o
  19   7   0      404.79      404.72     23.52 o
  21   7   0      112.56      138.42     22.16 o
 -20   8   0      389.67      402.25     21.45 o
 -18   8   0        0.73        2.16     14.84 o
 -16   8   0      539.72      479.43     25.23 o
 -14   8   0     1478.42     1499.88     53.27 o
 -12   8   0     1876.41     1958.36     67.24 o
 -10   8   0       51.14       26.83     25.26 o
  -8   8   0      301.27      290.25     18.90 o
  -6   8   0      171.96      174.48      9.14 o
  -4   8   0     3542.43     3668.08     77.43 o
  -2   8   0     6035.05     6227.97    109.52 o
   0   8   0     1670.74     1556.96     26.18 o
   2   8   0     6025.76     5926.79     68.96 o
   4   8   0     3549.26     3876.74     49.12 o
   6   8   0      171.95      167.00     14.85 o
   8   8   0      302.90      296.33     12.80 o
  10   8   0       51.91       31.88      7.00 o
  12   8   0     1880.98     1993.82     38.94 o
  14   8   0     1480.92     1558.48     35.42 o
  16   8   0      539.70      519.10     25.19 o
  18   8   0        0.65       -1.91      7.27 o
  20   8   0      388.10      411.16     34.66 o
 -19   9   0      601.42      588.31     24.00 o
 -17   9   0      184.21      159.39     32.12 o
 -15   9   0     1670.92     1619.73     47.80 o
 -13   9   0      603.69      600.29     53.01 o
 -11   9   0     3642.49     3473.67    135.33 o
  -9   9   0      523.46      509.32     23.31 o
  -7   9   0     1081.99     1133.27     31.11 o
  -5   9   0       21.05       34.02      5.12 o
  -3   9   0     2544.65     2593.55     52.23 o
  -1   9   0     8093.49     8514.93     93.69 o
   1   9   0     8073.78     8458.55    107.59 o
   3   9   0     2537.01     2518.18     30.74 o
   5   9   0       21.07       17.61      5.02 o
   7   9   0     1081.06     1166.51     31.87 o
   9   9   0      530.66      540.23     23.69 o
  11   9   0     3646.94     3652.96     79.77 o
  13   9   0      605.40      587.80     25.67 o
  15   9   0     1664.66     1720.29     48.96 o
  17   9   0      185.03      151.46     14.95 o
  19   9   0      596.01      603.85     42.22 o
 -18  10   0      814.59      802.05     35.73 o
 -16  10   0      377.88      362.04     23.41 o
 -14  10   0      503.33      498.28     26.34 o
 -12  10   0      775.57      834.02     62.00 o
 -10  10   0      740.28      718.20     69.53 o
  -8  10   0     2008.94     1930.54     63.75 o
  -6  10   0     5362.74     5626.54     92.98 o
  -4  10   0     1189.63     1184.06     33.81 o
  -2  10   0     3622.79     3581.81    102.48 o
   0  10   0     7189.12     6886.05     80.88 o
   2  10   0     3641.58     3499.20     40.51 o
   4  10   0     1184.83     1114.42     24.74 o
   6  10   0     5366.18     5555.05     71.67 o
   8  10   0     2004.74     1908.87     41.98 o
  10  10   0      736.61      762.87     22.86 o
  12  10   0      772.99      838.42     47.02 o
  14  10   0      496.18      516.02     31.16 o
  16  10   0      383.67      351.30     22.04 o
  18  10   0      809.32      801.21     48.96 o
 -17  11   0      158.18      177.26     21.03 o
 -15  11   0      794.05      794.83     34.65 o
 -13  11   0       87.39      133.21     14.80 o
 -11  11   0     1068.98     1025.34     36.94 o
  -9  11   0     1222.83     1123.10     37.58 o
  -7  11   0      390.18      400.17     22.55 o
  -5  11   0     1248.34     1202.76     53.23 o
  -3  11   0     1005.56     1047.91     24.46 o
  -1  11   0      242.87      234.63     16.05 o
   1  11   0      243.93      242.38      9.45 o
   3  11   0     1008.46     1023.05     32.19 o
   5  11   0     1257.69     1248.05     27.69 o
   7  11   0      393.06      388.89     15.73 o
   9  11   0     1225.87     1170.38     40.54 o
  11  11   0     1076.83     1092.55     35.79 o
  13  11   0       86.02      112.90     13.15 o
  15  11   0      788.04      808.81     47.63 o
  17  11   0      158.87      166.92     23.98 o
 -16  12   0      282.34      309.66     25.70 o
 -14  12   0      315.91      295.48     21.73 o
 -12  12   0       82.87       52.89     18.01 o
 -10  12   0      298.45      291.54     20.04 o
  -8  12   0      123.68      101.09     13.65 o
  -6  12   0     2691.69     2661.45     60.24 o
  -4  12   0      880.58      942.58     61.66 o
  -2  12   0      228.79      234.71     10.87 o
   0  12   0     4756.12     4342.69     80.94 o
   2  12   0      229.16      220.94     11.79 o
   4  12   0      882.50      932.10     34.37 o
   6  12   0     2688.51     2580.18     56.58 o
   8  12   0      123.91      108.81     12.52 o
  10  12   0      298.82      280.96     18.44 o
  12  12   0       82.26       95.22     26.31 o
  14  12   0      315.56      310.06     30.92 o
  16  12   0      282.19      306.40     31.87 o
 -13  13   0        5.94       24.78      7.77 o
 -11  13   0      780.89      757.10     33.88 o
  -9  13   0      498.95      523.91     27.00 o
  -7  13   0      877.99      858.22     34.14 o
  -5  13   0      557.93      526.13     19.47 o
  -3  13   0     2090.27     2041.33     39.10 o
  -1  13   0     1635.70     1714.98     60.23 o
   1  13   0     1630.28     1655.79     33.86 o
   3  13   0     2089.60     2029.47     42.33 o
   5  13   0      556.10      514.47     23.10 o
   7  13   0      878.96      898.16     32.23 o
   9  13   0      496.02      506.53     30.98 o
  11  13   0      781.96      755.94     46.32 o
  13  13   0        5.64        2.65     11.97 o
 -12  14   0      264.26      272.09     19.99 o
 -10  14   0      807.69      804.42     27.34 o
  -8  14   0      311.98      302.78     16.65 o
  -6  14   0      863.76      887.14     26.66 o
  -4  14   0      678.17      729.13     30.70 o
  -2  14   0      776.91      819.23     32.12 o
   0  14   0       25.07       27.96     10.07 o
   2  14   0      777.25      829.42     23.96 o
   4  14   0      679.37      684.01     27.51 o
   6  14   0      858.27      890.61     32.33 o
   8  14   0      310.20      331.36     20.35 o
  10  14   0      802.43      865.10     49.86 o
  12  14   0      260.67      306.37     31.87 o
  -9  15   0      645.12      622.73     24.32 o
  -7  15   0       32.46       48.00      8.07 o
  -5  15   0      613.26      585.49     28.91 o
  -3  15   0      543.51      535.48     27.22 o
  -1  15   0      106.69      108.98     18.32 o
   1  15   0      106.03      118.03     17.80 o
   3  15   0      542.43      523.07     24.55 o
   5  15   0      615.69      614.16     27.50 o
   7  15   0       31.63       13.18     10.13 o
   9  15   0      647.84      595.34     42.24 o
  -4  16   0      458.99      496.58     34.04 o
  -2  16   0       55.69      100.19     23.87 o
   0  16   0       35.61       82.42     23.89 o
   2  16   0       56.69       58.32     14.48 o
   4  16   0      455.36      507.16     36.37 o
 -21   1   1       82.49       69.73     10.02 o
 -19   1   1      500.23      498.59     15.59 o
 -17   1   1       47.79       50.25      5.62 o
 -15   1   1       51.09       49.99      5.00 o
 -13   1   1      426.49      427.14     10.81 o
 -11   1   1     1920.00     1899.54     23.66 o
  -9   1   1     4140.05     4319.56     65.24 o
  -7   1   1      466.41      458.40      7.28 o
  -5   1   1      279.89      352.87      6.09 o
  -3   1   1     2369.67     2556.66     37.75 o
  -1   1   1      912.44      889.94     22.54 o
   1   1   1     2244.98     2614.36     20.17 o
   3   1   1     6193.72     5841.71     45.76 o
   5   1   1      118.46       68.57      5.18 o
   7   1   1     4913.48     5434.86     55.71 o
   9   1   1       62.34       53.49      3.06 o
  11   1   1      906.71      870.45     16.06 o
  13   1   1      381.46      362.20     10.78 o
  15   1   1      589.83      583.60     18.28 o
  17   1   1     1702.61     1694.97     34.76 o
  19   1   1      991.21      993.19     24.40 o
  21   1   1      863.94      835.03     28.50 o
 -22   2   1     1681.63     1663.29     47.30 o
 -20   2   1      515.69      469.59     23.23 o
 -18   2   1      592.45      576.16     26.60 o
 -16   2   1      883.24      851.81     17.24 o
 -14   2   1     5103.56     5041.59     62.86 o
 -12   2   1      945.34      959.33     16.09 o
 -10   2   1      426.61      410.69      9.50 o
  -8   2   1      844.68      905.05     13.29 o
  -6   2   1    12506.62    12854.83    180.52 o
  -4   2   1    24596.36    23410.93    342.43 o
  -2   2   1       82.00       96.64      3.42 o
   0   2   1    21573.69    21263.19    206.45 o
   2   2   1     5741.94     5462.30     57.75 o
   4   2   1    10936.43    10445.09     87.98 o
   6   2   1     3618.04     3527.88     35.52 o
   8   2   1       16.92       22.77      3.22 o
  10   2   1     8818.42     9510.10    102.88 o
  12   2   1     4546.92     4548.28     55.77 o
  14   2   1      987.53      952.25     21.81 o
  16   2   1     2582.33     2673.66     58.09 o
  18   2   1     1433.40     1397.64     41.48 o
  20   2   1     1073.62      987.72     36.15 o
  22   2   1      462.33      445.39     21.78 o
 -23   3   1      487.02      413.22     30.80 o
 -21   3   1      152.19      139.18     11.48 o
 -19   3   1      387.58      305.19     15.40 o
 -17   3   1      462.23      424.58     17.33 o
 -15   3   1     1412.50     1429.78     31.61 o
 -13   3   1     1910.09     1872.15     33.33 o
 -11   3   1       67.86       65.25      4.91 o
  -9   3   1      137.65      148.03      8.87 o
  -7   3   1     3265.74     3281.35     42.38 o
  -5   3   1    23178.48    22233.54    146.58 o
  -3   3   1    12606.89    12293.99    177.80 o
  -1   3   1     5189.21     5031.66     44.32 o
   1   3   1    20165.79    19293.56    163.78 o
   3   3   1     7879.77     7386.08     75.15 o
   5   3   1     2513.86     2466.94     30.99 o
   7   3   1      458.94      513.61     17.99 o
   9   3   1     5012.48     5186.61     78.75 o
  11   3   1     3765.09     3563.77     63.25 o
  13   3   1     1994.05     1967.54     46.55 o
  15   3   1      694.48      641.41     19.44 o
  17   3   1      600.46      619.05     26.99 o
  19   3   1      959.39      947.48     35.20 o
  21   3   1      208.76      232.01     18.56 o
 -22   4   1      454.71      439.45     20.04 o
 -20   4   1      629.74      586.53     22.15 o
 -18   4   1      361.67      373.49     17.36 o
 -16   4   1      980.29      952.15     25.80 o
 -14   4   1     1734.31     1829.93     41.81 o
 -12   4   1     1554.38     1626.87     27.35 o
 -10   4   1     1177.23     1245.17     25.76 o
  -8   4   1     2057.58     1828.21     21.73 o
  -6   4   1     5308.18     5390.79     45.20 o
  -4   4   1     1372.35     1168.31     29.12 o
  -2   4   1     4608.31     4950.30     68.74 o
   0   4   1     2095.01     1853.59     27.98 o
   2   4   1     4307.06     4393.10     60.22 o
   4   4   1     2184.10     2004.06     27.50 o
   6   4   1     2037.19     2218.53     61.29 o
   8   4   1     2975.75     3155.64     55.14 o
  10   4   1     1359.78     1385.83     65.94 o
  12   4   1     4486.25     4866.86     81.00 o
  14   4   1      662.43      694.50     26.66 o
  16   4   1     1341.90     1375.96     53.53 o
  18   4   1      638.34      622.87     28.42 o
  20   4   1      367.82      334.28     22.21 o
  22   4   1      766.94      756.27     34.14 o
 -21   5   1      176.87      159.54     12.20 o
 -19   5   1      433.94      444.29     24.75 o
 -17   5   1      218.43      178.28     12.57 o
 -15   5   1       64.44       82.71     14.14 o
 -13   5   1     1279.51     1449.10     30.74 o
 -11   5   1      514.59      559.68     12.87 o
  -9   5   1      788.15      746.88     15.39 o
  -7   5   1      959.48      873.59     18.49 o
  -5   5   1     3031.90     3076.93     58.83 o
  -3   5   1     5975.31     6036.25     70.68 o
  -1   5   1     2987.09     3092.62     31.76 o
   1   5   1     3365.85     3556.41     38.68 o
   3   5   1       19.51       28.51      2.67 o
   5   5   1     1196.57     1316.60     23.55 o
   7   5   1     1487.41     1525.11     26.42 o
   9   5   1     5303.46     5585.08     86.37 o
  11   5   1      471.18      478.57     20.83 o
  13   5   1      904.25      884.67     29.96 o
  15   5   1      377.78      446.94     22.90 o
  17   5   1      456.84      445.78     24.44 o
  19   5   1      260.90      277.01     20.11 o
  21   5   1      468.42      442.61     38.84 o
 -22   6   1      547.87      575.83     26.55 o
 -20   6   1      975.30      896.53     28.62 o
 -18   6   1      362.38      415.49     18.82 o
 -16   6   1      912.95      932.65     35.01 o
 -14   6   1      912.81      938.58     25.72 o
 -12   6   1     1510.82     1522.44     40.50 o
 -10   6   1       68.03       67.19      5.60 o
  -8   6   1     1726.09     1766.95     29.55 o
  -6   6   1     3716.82     3689.22     42.99 o
  -4   6   1      295.13      333.66      9.51 o
  -2   6   1     1254.89     1439.93     39.92 o
   0   6   1     4155.71     4373.14     49.85 o
   2   6   1      654.55      685.16     15.53 o
   4   6   1     2797.84     2944.18     36.54 o
   6   6   1      749.89      787.17     17.96 o
   8   6   1     2372.90     2277.50     36.45 o
  10   6   1     2032.46     1973.09     35.18 o
  12   6   1     5143.95     5016.02    119.48 o
  14   6   1      306.30      292.67     18.70 o
  16   6   1     2578.37     2603.16     67.31 o
  18   6   1     1260.81     1299.81     43.14 o
  20   6   1      215.85      192.55     17.82 o
 -21   7   1      663.10      631.52     24.97 o
 -19   7   1      660.15      644.34     24.22 o
 -17   7   1      104.48      109.50     11.00 o
 -15   7   1      203.22      190.76     14.61 o
 -13   7   1      253.64      256.15     17.04 o
 -11   7   1     1216.95     1153.39     34.28 o
  -9   7   1     2305.10     2567.28     39.80 o
  -7   7   1     1217.99     1297.03     20.62 o
  -5   7   1     8584.70     9216.46     75.61 o
  -3   7   1     6509.69     6632.38     63.39 o
  -1   7   1     5381.60     5382.22     72.29 o
   1   7   1     2912.89     2969.62     44.17 o
   3   7   1     1446.91     1426.24     19.11 o
   5   7   1     5850.69     6090.28    118.40 o
   7   7   1     1185.15     1196.45     24.33 o
   9   7   1     1186.83     1125.51     25.21 o
  11   7   1     2245.45     2142.35     38.67 o
  13   7   1      978.24      992.57     33.12 o
  15   7   1     1116.08     1225.17     73.61 o
  17   7   1     1321.77     1445.52     45.14 o
  19   7   1      525.52      557.67     28.70 o
 -20   8   1     1166.73     1092.90     40.76 o
 -18   8   1      180.47      181.78     13.95 o
 -16   8   1     2197.80     2035.92     43.24 o
 -14   8   1     1170.42     1068.78     29.13 o
 -12   8   1      506.24      532.36     19.51 o
 -10   8   1      668.89      670.04     16.30 o
  -8   8   1     1100.95     1034.40     21.73 o
  -6   8   1     3692.23     3748.04     54.02 o
  -4   8   1      163.16      234.13      7.34 o
  -2   8   1     1857.78     1888.43     32.14 o
   0   8   1      435.53      567.51     17.30 o
   2   8   1     5215.41     5248.05     52.25 o
   4   8   1      992.39     1003.86     15.72 o
   6   8   1     1764.82     1791.09     31.15 o
   8   8   1     1193.06     1190.83     25.87 o
  10   8   1     2978.56     3059.38     62.44 o
  12   8   1     3417.00     3347.02     67.74 o
  14   8   1      279.33      315.44     19.98 o
  16   8   1     2175.24     2223.08     58.35 o
  18   8   1      414.77      367.83     23.14 o
  20   8   1      124.49      140.67     16.31 o
 -19   9   1       18.87       30.55      8.00 o
 -17   9   1      488.61      466.65     20.92 o
 -15   9   1      690.54      686.80     23.97 o
 -13   9   1     2386.11     2462.65     46.46 o
 -11   9   1     1374.35     1426.73     32.54 o
  -9   9   1       63.71       39.77      6.43 o
  -7   9   1      267.22      302.48     11.22 o
  -5   9   1      686.93      720.66     15.08 o
  -3   9   1       50.64       58.06      5.75 o
  -1   9   1      155.51      181.59      8.13 o
   1   9   1      408.46      426.60     10.76 o
   3   9   1     2356.83     2372.13     31.14 o
   5   9   1      287.81      243.82     10.88 o
   7   9   1       93.24       90.95      7.75 o
   9   9   1     5652.90     5391.77    108.05 o
  11   9   1      881.95      894.68     31.78 o
  13   9   1      149.04      178.59     15.85 o
  15   9   1      122.86       96.42     12.71 o
  17   9   1      819.88      825.31     34.61 o
  19   9   1      120.00      139.38     16.25 o
 -18  10   1       11.29       21.36      6.97 o
 -16  10   1      183.02      157.80     13.19 o
 -14  10   1     1029.90      985.59     39.12 o
 -12  10   1      530.06      553.59     23.30 o
 -10  10   1     1230.73     1201.05     29.63 o
  -8  10   1     2561.60     2440.97     56.94 o
  -6  10   1      316.49      321.82     17.33 o
  -4  10   1     1359.10     1358.69     31.67 o
  -2  10   1      423.47      476.23     11.58 o
   0  10   1     2078.50     2132.86     28.86 o
   2  10   1     1504.15     1499.35     22.75 o
   4  10   1     1494.35     1517.92     35.78 o
   6  10   1     4903.42     5112.98     79.35 o
   8  10   1      135.37      106.72     12.09 o
  10  10   1      883.38      840.19     31.22 o
  12  10   1      214.24      223.15     17.18 o
  14  10   1      579.37      592.99     28.33 o
  16  10   1     1103.18     1117.55     40.47 o
  18  10   1      137.56      199.81     18.63 o
 -17  11   1      171.65      178.64     16.72 o
 -15  11   1     1694.83     1751.20     41.82 o
 -13  11   1      323.80      371.66     18.07 o
 -11  11   1     1825.85     1718.77     38.42 o
  -9  11   1      968.35      915.84     21.87 o
  -7  11   1      751.86      709.32     18.74 o
  -5  11   1     1345.29     1353.04     29.38 o
  -3  11   1     1317.46     1358.22     38.64 o
  -1  11   1     1717.69     1757.39     24.80 o
   1  11   1     2095.09     2118.79     58.25 o
   3  11   1     2850.29     2876.60     53.20 o
   5  11   1      534.21      517.57     23.26 o
   7  11   1     2635.46     2510.60     55.82 o
   9  11   1     1240.87     1183.17     78.85 o
  11  11   1     1759.93     1743.34     48.11 o
  13  11   1      708.07      746.40     31.48 o
  15  11   1       78.14       59.08     24.73 o
 -16  12   1     1197.88     1156.95     34.72 o
 -14  12   1       67.71       59.41      9.29 o
 -12  12   1      207.78      218.76     14.58 o
 -10  12   1      464.84      438.20     18.89 o
  -8  12   1     1086.70     1046.63     23.93 o
  -6  12   1       77.20       62.65      6.96 o
  -4  12   1     2214.73     2210.11     60.58 o
  -2  12   1     3129.91     3148.03     48.06 o
   0  12   1     3316.67     3434.98     87.11 o
   2  12   1      587.82      590.83     25.87 o
   4  12   1     2318.33     2233.45     51.25 o
   6  12   1      785.50      888.34    113.13 o
   8  12   1     1571.23     1604.52     44.90 o
  10  12   1       21.14       28.11      8.95 o
  12  12   1     1269.03     1311.99     98.62 o
  14  12   1      512.66      539.94     50.33 o
 -13  13   1      452.35      442.32     20.65 o
 -11  13   1      972.84      959.31     29.38 o
  -9  13   1        4.00       11.40      7.60 o
  -7  13   1      519.53      480.14     16.40 o
  -5  13   1      820.19      825.95     21.25 o
  -3  13   1     2598.15     2617.50     44.94 o
  -1  13   1     2308.54     2347.82     65.82 o
   1  13   1     1097.66     1049.09     33.08 o
   3  13   1      363.81      370.92     20.15 o
   5  13   1       85.26       71.27     10.76 o
   7  13   1     1476.75     1579.53     45.23 o
   9  13   1     1189.13     1202.72     40.25 o
  11  13   1      314.99      326.50     42.37 o
  13  13   1      101.12      114.24     19.29 o
 -12  14   1      364.14      339.92     18.76 o
 -10  14   1      194.67      197.53     13.79 o
  -8  14   1      795.83      776.75     25.55 o
  -6  14   1       97.22      109.72      8.69 o
  -4  14   1      289.51      290.94     16.38 o
  -2  14   1      683.98      774.94     49.51 o
   0  14   1      108.54      120.51     37.13 o
   2  14   1      648.81      666.57     27.56 o
   4  14   1      359.88      405.03     22.24 o
   6  14   1      269.52      294.21     26.55 o
   8  14   1      197.48      187.83     18.82 o
  10  14   1      178.62      192.38     25.58 o
  -9  15   1       36.68       28.79      9.15 o
  -7  15   1       17.89       13.92      8.61 o
  -5  15   1        8.76       19.58      8.58 o
  -3  15   1      358.90      353.87     36.93 o
  -1  15   1      328.23      392.06     24.44 o
   1  15   1      133.38      183.73     30.26 o
   3  15   1      248.65      276.85     19.01 o
   5  15   1        5.53        5.77      7.50 o
   7  15   1      139.48      159.18     15.97 o
   9  15   1      665.60      656.44     39.92 o
  -4  16   1       51.05       66.26     13.55 o
  -2  16   1      757.71      742.18     37.07 o
   0  16   1      204.39      227.49     20.10 o
   2  16   1       69.97       90.30     56.44 o
   4  16   1      203.33      228.78     25.87 o
 -24   0   2       89.52      112.96     20.32 o
 -22   0   2      364.08      362.66     33.76 o
 -20   0   2      381.99      354.92     19.88 o
 -18   0   2     4012.45     4108.65     75.38 o
 -16   0   2     2060.66     2080.99     46.90 o
 -14   0   2     1195.59     1112.11     30.80 o
 -12   0   2     1944.61     1982.99     82.33 o
 -10   0   2     5119.28     4877.60     73.74 o
  -8   0   2    11296.64    11277.40    142.09 o
  -6   0   2    44726.52    43467.10    490.70 o
  -4   0   2   393811.25   340813.50   3732.23 o
  -2   0   2    10739.96     9670.32    216.49 o
   0   0   2    19407.25    20190.69    234.14 o
   2   0   2    17065.95    17085.74    162.24 o
   4   0   2    26362.23    26912.50    309.92 o
   6   0   2    50877.20    56782.97    538.44 o
   8   0   2     4790.13     4899.88    103.51 o
  10   0   2    10653.71    11611.40    180.16 o
  12   0   2      770.48      809.88     18.87 o
  14   0   2       87.04       76.20     10.44 o
  16   0   2      254.40      237.79     17.88 o
  18   0   2     1319.31     1285.33     40.49 o
  20   0   2     1048.23     1060.11     38.32 o
  22   0   2     1611.82     1642.48     82.56 o
 -23   1   2      661.27      670.31     47.53 o
 -21   1   2     1404.97     1407.19     35.60 o
 -19   1   2      235.73      263.15     14.82 o
 -17   1   2      672.85      688.17     18.19 o
 -15   1   2      438.79      458.61     13.97 o
 -13   1   2     1796.41     1798.45     27.99 o
 -11   1   2      276.94      233.47      8.86 o
  -9   1   2     2701.01     2724.36     33.27 o
  -7   1   2     2795.56     2934.24     33.28 o
  -5   1   2    25445.04    24969.28    181.43 o
  -3   1   2      544.14      496.82      9.99 o
  -1   1   2      103.40      122.17      4.74 o
   1   1   2     6448.40     5797.16     58.20 o
   3   1   2     6561.40     6449.42     58.29 o
   5   1   2      710.98      588.89     13.96 o
   7   1   2     3022.73     3010.80     37.11 o
   9   1   2     2904.05     2943.69     69.41 o
  11   1   2      134.89      136.38     14.65 o
  13   1   2      887.22      883.09     30.47 o
  15   1   2     5183.74     5220.80     75.67 o
  17   1   2     1205.82     1216.83     32.78 o
  19   1   2       53.15       63.70     10.79 o
  21   1   2      684.58      656.00     26.32 o
 -22   2   2      283.43      265.61     18.86 o
 -20   2   2       47.33       56.91      9.88 o
 -18   2   2     1389.74     1414.24     29.14 o
 -16   2   2      104.51      102.26     14.13 o
 -14   2   2      336.98      314.05     10.15 o
 -12   2   2      309.57      307.78      9.40 o
 -10   2   2      930.99      908.51     15.28 o
  -8   2   2      718.88      655.13     10.00 o
  -6   2   2      152.47      190.02      6.60 o
  -4   2   2     2807.81     2877.77     41.17 o
  -2   2   2     2499.81     2432.35     51.43 o
   0   2   2     4908.36     4780.69     57.24 o
   2   2   2       38.51       45.57      2.79 o
   4   2   2     5670.62     5895.81     96.68 o
   6   2   2     1865.88     2016.06     36.91 o
   8   2   2     1969.56     2081.77     26.93 o
  10   2   2     1530.97     1829.95     49.94 o
  12   2   2     1081.96     1085.60     27.11 o
  14   2   2     1217.07     1232.21     48.51 o
  16   2   2     1503.03     1541.02     43.20 o
  18   2   2      535.10      495.67     21.56 o
  20   2   2      251.32      244.05     16.49 o
 -23   3   2      791.60      730.69     32.33 o
 -21   3   2      745.01      686.57     30.09 o
 -19   3   2      193.35      200.33     15.86 o
 -17   3   2      308.83      291.65     14.82 o
 -15   3   2      103.22      102.61      7.16 o
 -13   3   2     4035.21     3891.55     66.02 o
 -11   3   2     1915.64     1898.96     30.30 o
  -9   3   2      206.82      243.44      8.47 o
  -7   3   2      969.75      904.86     16.39 o
  -5   3   2     4830.27     5026.51     97.98 o
  -3   3   2     3990.72     3891.04     34.88 o
  -1   3   2     1441.04     1299.29     13.40 o
   1   3   2      599.09      486.68      8.84 o
   3   3   2     4601.71     4921.73     47.33 o
   5   3   2     2098.92     2285.88     36.44 o
   7   3   2       78.52       89.69      4.85 o
   9   3   2     3333.00     3883.24     92.15 o
  11   3   2      161.11      193.66     10.74 o
  13   3   2     2891.61     2812.17     59.46 o
  15   3   2      864.05      783.65     30.17 o
  17   3   2     2227.53     2142.93     61.44 o
  19   3   2      417.70      458.85     25.02 o
  21   3   2      505.02      471.67     23.42 o
 -22   4   2       17.72        9.49      6.65 o
 -20   4   2      110.68      123.36     14.75 o
 -18   4   2     2050.30     1974.22     41.35 o
 -16   4   2      691.26      632.78     21.43 o
 -14   4   2     1163.40     1197.95     21.99 o
 -12   4   2      137.54      138.69      8.00 o
 -10   4   2     1359.64     1320.55     20.99 o
  -8   4   2     2850.35     2784.41     41.05 o
  -6   4   2     2392.69     2255.17     24.29 o
  -4   4   2     1938.07     1941.09     20.73 o
  -2   4   2     4509.17     4575.54     81.30 o
   0   4   2     7713.79     7521.99     69.70 o
   2   4   2     7043.70     7718.84     77.63 o
   4   4   2     2453.75     2717.39     86.28 o
   6   4   2     4918.63     5299.07     52.40 o
   8   4   2     1271.47     1293.30     31.33 o
  10   4   2     2474.42     2450.86     51.80 o
  12   4   2     2936.06     2815.26     59.83 o
  14   4   2     1148.82     1313.42     38.91 o
  16   4   2      529.87      535.76     25.96 o
  18   4   2        8.54       10.24      8.73 o
  20   4   2       59.76       57.87     19.01 o
 -21   5   2      179.42      184.07     13.67 o
 -19   5   2      765.81      746.36     25.54 o
 -17   5   2      485.38      434.65     18.54 o
 -15   5   2      571.01      619.52     21.36 o
 -13   5   2      161.29      166.51      8.08 o
 -11   5   2     3817.57     3800.75     53.50 o
  -9   5   2     5948.32     6313.39     60.17 o
  -7   5   2       34.40       33.33      5.10 o
  -5   5   2     1652.82     1840.67     28.57 o
  -3   5   2     2371.18     2755.19     33.52 o
  -1   5   2    10090.13    10207.86    113.84 o
   1   5   2    23474.73    24611.87    180.36 o
   3   5   2      299.97      329.52      6.35 o
   5   5   2     1904.17     1967.33     38.20 o
   7   5   2      272.95      357.87      7.78 o
   9   5   2     5040.43     5168.44     86.02 o
  11   5   2     6616.69     6404.91    104.31 o
  13   5   2     1180.72     1251.67     35.00 o
  15   5   2     2186.67     2199.12     55.08 o
  17   5   2      794.41      826.07     62.13 o
  19   5   2      437.03      458.16     25.98 o
 -22   6   2       85.59       90.30     10.58 o
 -20   6   2      312.90      306.20     17.40 o
 -18   6   2     1314.78     1310.40     33.95 o
 -16   6   2      548.66      516.28     19.93 o
 -14   6   2     2497.74     2458.61     44.75 o
 -12   6   2      729.14      727.70     23.72 o
 -10   6   2     6641.73     6434.87     75.34 o
  -8   6   2     2657.31     2653.07     34.44 o
  -6   6   2      148.25      157.95      7.49 o
  -4   6   2     1987.93     2076.31     36.37 o
  -2   6   2      810.19      813.41     19.09 o
   0   6   2     3043.52     3163.10     32.02 o
   2   6   2     2404.98     2445.09     23.37 o
   4   6   2      833.98      835.21     13.96 o
   6   6   2     3576.76     3621.04     45.90 o
   8   6   2     1937.17     1917.42     41.33 o
  10   6   2     1032.29     1037.42     37.20 o
  12   6   2     1981.23     1936.45     82.93 o
  14   6   2      807.18      900.30     31.43 o
  16   6   2     4409.77     4266.36    129.76 o
  18   6   2      407.24      442.89     31.08 o
  20   6   2      196.63      205.95     18.98 o
 -21   7   2      556.38      545.05     23.50 o
 -19   7   2       38.41       29.60      7.62 o
 -17   7   2      301.00      270.44     15.58 o
 -15   7   2       79.08       68.67      8.71 o
 -13   7   2      643.94      568.24     20.11 o
 -11   7   2      112.87      104.89      6.91 o
  -9   7   2      224.64      203.69      9.04 o
  -7   7   2     1273.41     1323.66     22.67 o
  -5   7   2      956.56      950.04     23.75 o
  -3   7   2       59.63       48.34      3.74 o
  -1   7   2     2895.48     2846.17     27.59 o
   1   7   2      871.90      949.48     13.83 o
   3   7   2      322.75      307.06      7.48 o
   5   7   2      201.22      217.46      6.23 o
   7   7   2     1080.17     1172.85     22.70 o
   9   7   2      414.15      397.08     27.56 o
  11   7   2     1474.15     1406.74     56.88 o
  13   7   2     1100.95     1097.15     36.97 o
  15   7   2     1034.67     1054.03     44.30 o
  17   7   2      110.36      133.68     15.93 o
  19   7   2      306.18      313.69     27.44 o
 -20   8   2      506.36      496.41     22.57 o
 -18   8   2      419.38      379.98     18.84 o
 -16   8   2      941.55      889.23     39.26 o
 -14   8   2      297.93      249.35     14.48 o
 -12   8   2       81.14       74.16      8.95 o
 -10   8   2       86.27       95.80      7.23 o
  -8   8   2     4559.39     4417.25     52.04 o
  -6   8   2      544.09      508.14     20.19 o
  -4   8   2     1291.29     1395.49     19.33 o
  -2   8   2     3583.42     3715.68     37.06 o
   0   8   2      847.37      934.98     13.91 o
   2   8   2       14.14       17.55      3.54 o
   4   8   2      468.32      433.80      9.34 o
   6   8   2      230.35      206.11     14.06 o
   8   8   2     3859.06     3596.69     88.78 o
  10   8   2     1161.06     1148.99     35.89 o
  12   8   2     1263.13     1244.06     39.47 o
  14   8   2      575.90      590.69     22.44 o
  16   8   2       43.55       63.43      9.00 o
  18   8   2      354.09      368.13     24.37 o
 -19   9   2     1002.51      988.05     31.54 o
 -17   9   2       97.89       98.87     11.04 o
 -15   9   2     1603.65     1590.11     37.87 o
 -13   9   2      614.10      609.18     21.76 o
 -11   9   2       62.33       65.68      9.23 o
  -9   9   2        6.17        5.54      4.66 o
  -7   9   2      330.52      310.92     11.54 o
  -5   9   2     3225.25     3474.74     80.28 o
  -3   9   2     3449.76     3496.49     38.90 o
  -1   9   2     1802.80     1799.77     23.26 o
   1   9   2      256.19      289.30      7.89 o
   3   9   2      581.32      587.17     16.92 o
   5   9   2      950.37      943.08     29.76 o
   7   9   2     4722.75     4397.89     82.41 o
   9   9   2     2098.22     1976.38    110.44 o
  11   9   2     3004.60     2843.58     84.52 o
  13   9   2      576.40      481.24     32.74 o
  15   9   2      549.87      583.47     26.84 o
  17   9   2       54.14       66.19     12.66 o
 -18  10   2       24.16       27.08      7.80 o
 -16  10   2      892.06      896.81     29.01 o
 -14  10   2       59.61       52.48      8.49 o
 -12  10   2      165.54      141.68     11.29 o
 -10  10   2     2594.74     2587.40     45.81 o
  -8  10   2       48.21       34.74      6.61 o
  -6  10   2     2499.01     2256.98     34.48 o
  -4  10   2     2928.74     2759.69     43.88 o
  -2  10   2      788.38      808.45     17.95 o
   0  10   2     2025.50     2064.19     28.12 o
   2  10   2     3804.69     3899.48     49.37 o
   4  10   2     6993.61     6458.08    101.01 o
   6  10   2      648.40      595.62     24.73 o
   8  10   2     1036.70     1013.45     73.46 o
  10  10   2      587.32      524.23     25.43 o
  12  10   2      635.87      667.08     34.11 o
  14  10   2      674.56      658.40     30.11 o
  16  10   2      623.56      660.05     26.19 o
 -17  11   2       73.06       63.46      9.59 o
 -15  11   2      678.60      600.66     23.65 o
 -13  11   2      679.13      691.66     24.36 o
 -11  11   2       50.69       32.71      7.08 o
  -9  11   2     1271.92     1214.85     27.94 o
  -7  11   2       42.28       34.36      7.36 o
  -5  11   2      986.69      882.92     18.62 o
  -3  11   2     1334.75     1355.33     24.83 o
  -1  11   2     1013.54     1042.31     18.34 o
   1  11   2      480.54      457.65     17.91 o
   3  11   2     2365.35     2232.68     68.61 o
   5  11   2      100.05       97.89     25.39 o
   7  11   2     1822.85     1779.43     74.78 o
   9  11   2      939.68      991.38     35.27 o
  11  11   2      636.19      628.72     38.22 o
  13  11   2       30.67       56.19      9.63 o
  15  11   2       66.06      115.43     12.31 o
 -16  12   2      304.23      290.26     17.43 o
 -14  12   2      597.73      535.10     22.58 o
 -12  12   2      523.71      495.31     20.80 o
 -10  12   2     1225.34     1094.19     30.17 o
  -8  12   2      612.82      590.25     17.85 o
  -6  12   2      761.15      717.60     19.40 o
  -4  12   2     3179.00     3030.71     42.71 o
  -2  12   2      577.56      564.91     19.82 o
   0  12   2      409.36      464.30     16.11 o
   2  12   2     2633.05     2426.60     53.49 o
   4  12   2      675.36      693.27     23.82 o
   6  12   2      472.28      420.10     24.45 o
   8  12   2       32.31       40.11     12.29 o
  10  12   2      719.11      756.82     39.30 o
  12  12   2      315.48      348.88     19.33 o
  14  12   2      152.09      183.82     14.82 o
 -13  13   2      214.62      201.46     14.48 o
 -11  13   2       46.03       29.40     10.88 o
  -9  13   2      786.36      734.40     25.30 o
  -7  13   2      932.37      883.42     22.58 o
  -5  13   2     1587.79     1557.76     30.10 o
  -3  13   2     1355.32     1231.04     67.67 o
  -1  13   2      946.30      880.04     42.01 o
   1  13   2      535.68      460.48     26.15 o
   3  13   2     1931.13     1924.13     42.18 o
   5  13   2       64.10       64.05      9.50 o
   7  13   2      850.93      898.52     34.32 o
   9  13   2       21.97       38.72      8.87 o
  11  13   2      228.59      236.99     16.46 o
 -12  14   2      550.28      538.98     22.83 o
 -10  14   2      416.16      417.64     19.14 o
  -8  14   2      116.34      125.73     15.88 o
  -6  14   2      718.22      726.31     24.71 o
  -4  14   2       54.17       75.24     12.36 o
  -2  14   2      131.44      132.55     12.29 o
   0  14   2      479.03      476.28     32.63 o
   2  14   2     1081.31     1047.71     40.20 o
   4  14   2       97.69      129.21     10.46 o
   6  14   2      319.96      283.71     17.31 o
   8  14   2      164.04      201.33     22.99 o
  10  14   2      134.65      161.83     14.34 o
  -9  15   2      404.67      442.26     25.33 o
  -7  15   2      596.37      552.14     45.65 o
  -5  15   2      471.46      450.08     27.52 o
  -3  15   2       57.23       55.32     11.56 o
  -1  15   2      140.96      136.45     13.11 o
   1  15   2      791.99      810.80     29.41 o
   3  15   2       67.22      103.64     14.68 o
   5  15   2      431.19      430.74     21.43 o
   7  15   2      343.54      419.14     21.49 o
  -4  16   2      102.33      130.49     17.07 o
  -2  16   2      153.87      175.64     14.98 o
   0  16   2       66.40       74.67     10.86 o
   2  16   2       23.71       47.68     15.24 o
 -23   1   3      219.59      219.78     20.40 o
 -21   1   3      166.16      190.50     21.18 o
 -19   1   3      409.46      383.88     14.83 o
 -17   1   3      340.00      328.62     13.62 o
 -15   1   3      118.83      110.91      7.80 o
 -13   1   3      351.04      369.07     12.29 o
 -11   1   3      694.76      684.82     18.08 o
  -9   1   3      549.78      569.17     14.31 o
  -7   1   3     1376.34     1435.12     22.05 o
  -5   1   3     8756.37     8784.48     71.40 o
  -3   1   3     4149.00     3829.74     33.99 o
  -1   1   3      554.90      614.92     10.69 o
   1   1   3     2546.65     2347.39     27.68 o
   3   1   3      555.28      702.18     16.89 o
   5   1   3      224.49      250.01     10.83 o
   7   1   3     1785.18     1887.64     28.58 o
   9   1   3       14.77       12.52      4.73 o
  11   1   3      103.46      123.44      9.11 o
  13   1   3     3921.33     3855.19     61.84 o
  15   1   3      779.14      700.66     25.07 o
  17   1   3      682.41      599.99     26.83 o
  19   1   3      286.66      325.48     25.19 o
 -22   2   3      705.41      711.43     56.74 o
 -20   2   3      242.49      240.43     17.75 o
 -18   2   3     2230.06     2258.52     37.39 o
 -16   2   3     1344.88     1363.42     26.70 o
 -14   2   3     1379.57     1381.08     25.61 o
 -12   2   3     1038.91     1030.55     20.68 o
 -10   2   3     3937.04     4210.05     83.19 o
  -8   2   3     6236.61     6240.65     72.16 o
  -6   2   3     1080.71     1047.37     17.23 o
  -4   2   3      581.39      566.52     11.65 o
  -2   2   3     8536.53     8590.28    111.70 o
   0   2   3     4084.35     4029.70     40.87 o
   2   2   3     3287.09     3274.15     36.24 o
   4   2   3      818.47      925.89     14.13 o
   6   2   3     3007.43     3207.08     65.39 o
   8   2   3     4259.77     4483.14     59.81 o
  10   2   3     1527.82     1635.20     44.90 o
  12   2   3     2871.37     2961.50     51.01 o
  14   2   3      154.34      164.64     12.72 o
  16   2   3      999.22     1054.88     31.51 o
  18   2   3     1059.51     1094.14     33.69 o
  20   2   3      123.50      134.09     13.28 o
 -23   3   3      498.88      539.90     28.62 o
 -21   3   3      479.09      481.56     26.03 o
 -19   3   3      548.43      499.47     25.48 o
 -17   3   3      345.92      350.72     16.98 o
 -15   3   3      459.33      445.33     18.23 o
 -13   3   3      519.79      555.47     18.49 o
 -11   3   3      419.81      365.14     12.94 o
  -9   3   3     5530.10     5507.28     66.56 o
  -7   3   3     2701.70     2517.02     36.55 o
  -5   3   3     6936.21     6621.85     95.36 o
  -3   3   3     1111.24     1130.21     21.20 o
  -1   3   3      965.72     1005.84     37.19 o
   1   3   3     2037.68     1990.71     31.19 o
   3   3   3     1758.31     1902.64     23.64 o
   5   3   3     1587.43     1720.78     36.57 o
   7   3   3      564.47      613.70     22.57 o
   9   3   3     2367.35     2238.63     49.13 o
  11   3   3      387.54      343.38     26.47 o
  13   3   3     1563.37     1512.04     52.33 o
  15   3   3     1061.99     1054.05     38.67 o
  17   3   3      951.04      853.89     32.48 o
  19   3   3      466.68      498.03     23.28 o
 -22   4   3        4.92       10.36      7.96 o
 -20   4   3      240.67      237.01     22.05 o
 -18   4   3     1163.26     1206.69     41.28 o
 -16   4   3      270.22      288.07     15.23 o
 -14   4   3      564.20      606.70     16.00 o
 -12   4   3     1430.92     1447.92     24.68 o
 -10   4   3      307.58      304.46     12.35 o
  -8   4   3     3429.58     3392.18     39.64 o
  -6   4   3     4115.17     4101.74     42.93 o
  -4   4   3     1012.19      868.00     14.13 o
  -2   4   3      931.06      885.42     24.54 o
   0   4   3     1217.09     1138.18     16.58 o
   2   4   3     2875.11     3023.27     34.33 o
   4   4   3      630.90      720.16     12.25 o
   6   4   3     1010.24      969.46     18.93 o
   8   4   3     4141.05     4345.37     75.75 o
  10   4   3      773.55      838.37     23.18 o
  12   4   3     1911.32     1972.16     38.88 o
  14   4   3      629.24      726.73     32.23 o
  16   4   3      803.31      714.26     41.27 o
  18   4   3      792.84      810.08     34.52 o
  20   4   3        4.92        6.15      8.19 o
 -21   5   3       19.72       18.31      8.55 o
 -19   5   3        1.98        0.82      7.31 o
 -17   5   3      215.40      214.74     13.98 o
 -15   5   3      149.65      124.64     11.17 o
 -13   5   3      267.08      256.46     11.91 o
 -11   5   3      376.54      342.65     11.14 o
  -9   5   3      853.84      840.10     14.99 o
  -7   5   3     1465.37     1420.05     18.18 o
  -5   5   3      953.10      905.40     15.22 o
  -3   5   3      707.59      685.47     10.15 o
  -1   5   3      190.42      161.57      5.32 o
   1   5   3     1850.39     1887.43     25.27 o
   3   5   3     1629.71     1653.05     33.65 o
   5   5   3     2333.21     2489.52     32.89 o
   7   5   3     1864.79     2064.60     34.11 o
   9   5   3      234.80      267.81     13.62 o
  11   5   3      426.93      415.76     17.31 o
  13   5   3      639.23      602.45     31.71 o
  15   5   3     1358.11     1254.02     41.43 o
  17   5   3      324.33      301.87     27.16 o
  19   5   3      130.99      127.13     21.18 o
 -22   6   3      383.68      398.15     30.65 o
 -20   6   3      337.20      325.32     18.12 o
 -18   6   3      336.82      347.75     17.54 o
 -16   6   3      498.23      494.86     20.22 o
 -14   6   3      566.78      565.35     20.41 o
 -12   6   3     1221.59     1197.11     28.98 o
 -10   6   3       48.82       40.89      5.27 o
  -8   6   3      348.50      302.24     10.66 o
  -6   6   3      558.78      527.10      9.54 o
  -4   6   3     1129.38     1218.48     15.33 o
  -2   6   3        7.83       18.34      3.50 o
   0   6   3     1720.06     1785.67     22.95 o
   2   6   3     1345.07     1455.55     20.46 o
   4   6   3     1459.10     1473.44     22.47 o
   6   6   3      248.91      292.24     12.12 o
   8   6   3     3120.14     3124.67     50.51 o
  10   6   3       98.55       98.77     10.01 o
  12   6   3     5344.82     5225.87     95.10 o
  14   6   3      773.48      877.60     44.94 o
  16   6   3       44.16       28.05     10.34 o
  18   6   3      168.64      168.91     17.16 o
 -21   7   3       92.44      113.87     12.48 o
 -19   7   3       76.58       69.51     10.09 o
 -17   7   3       43.82       53.43      8.70 o
 -15   7   3      696.75      647.71     22.73 o
 -13   7   3       98.00      113.57     18.28 o
 -11   7   3      669.57      630.67     16.73 o
  -9   7   3     1596.30     1627.79     27.52 o
  -7   7   3     6165.51     5901.12     67.43 o
  -5   7   3     3857.18     3737.73     47.00 o
  -3   7   3     1392.49     1400.58     17.81 o
  -1   7   3      918.70      904.77     13.45 o
   1   7   3     3485.64     3675.61     54.49 o
   3   7   3      972.11     1026.91     17.21 o
   5   7   3      339.11      398.02     20.91 o
   7   7   3     2026.46     2044.90     34.43 o
   9   7   3     1279.35     1380.79     37.23 o
  11   7   3     1192.41     1267.64     48.57 o
  13   7   3     2077.88     2030.28     53.76 o
  15   7   3      437.69      489.54     20.95 o
  17   7   3      163.88      157.66     16.53 o
 -20   8   3      859.63      870.67     30.16 o
 -18   8   3     1359.99     1271.93     35.15 o
 -16   8   3      108.24       95.37     15.82 o
 -14   8   3      636.68      651.63     22.61 o
 -12   8   3     1247.36     1223.71     30.28 o
 -10   8   3     1390.32     1287.96     31.22 o
  -8   8   3      625.04      584.22     17.91 o
  -6   8   3     1255.38     1251.48     20.79 o
  -4   8   3      687.78      699.87     13.49 o
  -2   8   3     1588.79     1548.54     28.94 o
   0   8   3      149.80      135.14      5.31 o
   2   8   3      878.15      904.79     16.79 o
   4   8   3      399.19      390.59     10.68 o
   6   8   3     3670.58     3737.27    119.15 o
   8   8   3     2144.33     2022.64     49.88 o
  10   8   3       78.42       57.52      8.89 o
  12   8   3     2118.63     2057.96     54.53 o
  14   8   3      463.60      455.10     30.90 o
  16   8   3      249.73      251.97     20.22 o
 -19   9   3      418.58      393.58     20.36 o
 -17   9   3      261.12      269.19     16.19 o
 -15   9   3     1477.38     1360.30     34.95 o
 -13   9   3      295.83      273.87     15.03 o
 -11   9   3      338.09      311.82     12.60 o
  -9   9   3      258.21      261.63     11.34 o
  -7   9   3      179.41      174.51      8.40 o
  -5   9   3        3.69        5.10      4.08 o
  -3   9   3      618.52      643.29     13.00 o
  -1   9   3     3272.21     3306.65     45.27 o
   1   9   3     2043.88     1914.89     34.99 o
   3   9   3      758.34      792.35     16.41 o
   5   9   3     2666.03     2644.42     62.18 o
   7   9   3      708.08      717.99     23.88 o
   9   9   3      655.84      626.51     23.03 o
  11   9   3      431.15      408.02     19.63 o
  13   9   3      448.89      416.05     30.71 o
  15   9   3      521.20      561.72     23.93 o
 -18  10   3      960.55      949.02     31.33 o
 -16  10   3      124.07      119.44     11.72 o
 -14  10   3       26.18       13.29      8.18 o
 -12  10   3      614.41      588.87     23.90 o
 -10  10   3      623.42      581.56     17.28 o
  -8  10   3      353.54      386.69     13.86 o
  -6  10   3       80.83       70.88      6.04 o
  -4  10   3     1530.41     1507.65     32.79 o
  -2  10   3      801.72      808.87     27.82 o
   0  10   3      433.00      449.06     12.41 o
   2  10   3     4264.83     4141.98     66.47 o
   4  10   3      588.75      568.96     17.66 o
   6  10   3     2320.32     2218.88     44.80 o
   8  10   3      473.66      434.37     19.49 o
  10  10   3     1450.18     1494.50     45.90 o
  12  10   3      537.80      527.92     22.72 o
  14  10   3      107.32      112.90     16.76 o
 -17  11   3      195.71      183.11     14.34 o
 -15  11   3     1516.47     1483.16     38.38 o
 -13  11   3      456.83      412.28     18.77 o
 -11  11   3      257.41      246.83     14.43 o
  -9  11   3      335.46      318.15     13.24 o
  -7  11   3      425.55      397.31     14.19 o
  -5  11   3      533.39      496.51     13.90 o
  -3  11   3     3106.13     2908.55     59.65 o
  -1  11   3     1312.75     1276.56     26.16 o
   1  11   3      627.00      679.92     19.45 o
   3  11   3     1411.14     1406.21     28.95 o
   5  11   3     1018.70      988.10     24.20 o
   7  11   3     1066.25     1096.11     47.55 o
   9  11   3      317.87      344.41     18.41 o
  11  11   3      257.90      254.62     16.18 o
  13  11   3       22.45       18.94      8.58 o
 -14  12   3      727.87      666.54     25.13 o
 -12  12   3     1019.87     1012.45     30.02 o
 -10  12   3       96.44      122.80     12.59 o
  -8  12   3     1054.70     1024.42     24.28 o
  -6  12   3      655.66      667.76     19.89 o
  -4  12   3      817.81      828.88     21.72 o
  -2  12   3      686.05      683.65     19.20 o
   0  12   3     1791.87     1793.09     41.19 o
   2  12   3      403.19      364.15     15.02 o
   4  12   3     1799.26     1864.85     46.44 o
   6  12   3       52.09       53.86      8.87 o
   8  12   3     1088.54      979.90     62.01 o
  10  12   3      258.71      243.93     16.28 o
  12  12   3      320.76      352.22     20.27 o
 -13  13   3      114.56      116.31     11.32 o
 -11  13   3      322.67      342.24     19.26 o
  -9  13   3      932.38      963.85     42.35 o
  -7  13   3     1223.18     1199.01     43.52 o
  -5  13   3     1653.55     1597.55     52.43 o
  -3  13   3      325.59      309.83     17.39 o
  -1  13   3      293.42      267.82     20.57 o
   1  13   3      104.43      104.31     11.33 o
   3  13   3     1232.75     1280.03     29.63 o
   5  13   3     1233.14     1172.60     41.58 o
   7  13   3      229.14      248.86     16.24 o
   9  13   3      254.23      249.27     16.99 o
  11  13   3      381.33      466.58     23.08 o
 -10  14   3       15.98       17.73     28.23 o
  -8  14   3      962.20      940.03     35.77 o
  -6  14   3      622.90      619.43     70.14 o
  -4  14   3      100.69      102.29     18.45 o
  -2  14   3      853.03      786.76     28.44 o
   0  14   3      338.41      378.51     19.93 o
   2  14   3      149.26      143.97     13.06 o
   4  14   3      236.57      222.57     18.78 o
   6  14   3      305.77      282.66     17.48 o
   8  14   3      132.94      156.78     23.10 o
  -7  15   3       77.71       49.27     11.46 o
  -5  15   3       15.49       20.19     17.31 o
  -3  15   3      237.27      222.95     16.23 o
  -1  15   3       49.71       35.75      8.12 o
   1  15   3       26.27       29.98      8.51 o
   3  15   3      183.73      185.62     18.96 o
   5  15   3      269.45      258.95     35.80 o
 -22   0   4     1284.04     1224.70     67.84 o
 -20   0   4     1094.20     1170.44     39.44 o
 -18   0   4     1322.25     1415.26     41.89 o
 -16   0   4      884.41      815.57     44.72 o
 -14   0   4     1700.92     1648.86     42.15 o
 -12   0   4    17232.61    17038.61    558.08 o
 -10   0   4     9128.76     9045.57    127.44 o
  -8   0   4    50246.20    47971.09    551.78 o
  -6   0   4     6187.19     5796.74     87.93 o
  -4   0   4     9208.44     9331.30    139.80 o
  -2   0   4    14169.10    15249.25    191.11 o
   0   0   4     7369.20     7463.05     99.87 o
   2   0   4    11351.33    12320.66    222.68 o
   4   0   4    10787.91    11558.50    217.03 o
   6   0   4    13726.58    14060.67    262.64 o
   8   0   4      336.90      354.16     28.27 o
  10   0   4     1541.76     1496.94     61.87 o
  12   0   4     3247.07     3120.66     99.29 o
  14   0   4      855.52      694.04     45.62 o
  16   0   4      490.49      514.03     42.23 o
  18   0   4      898.26      884.22     57.93 o
 -23   1   4      182.58      209.42     29.19 o
 -21   1   4      469.20      457.04     21.41 o
 -19   1   4     1106.55     1114.02     26.48 o
 -17   1   4        2.10        6.29      4.76 o
 -15   1   4       41.00       31.52      5.68 o
 -13   1   4     1557.18     1517.69     29.99 o
 -11   1   4     1057.58     1011.07     24.92 o
  -9   1   4    11959.31    12164.53    140.96 o
  -7   1   4      141.06      128.70      7.82 o
  -5   1   4      597.65      575.28     16.68 o
  -3   1   4     1001.32     1094.67     35.24 o
  -1   1   4     2336.20     2432.67     40.70 o
   1   1   4     7038.33     7083.77     98.78 o
   3   1   4     1081.33     1160.61     29.82 o
   5   1   4     2173.62     2084.92     36.43 o
   7   1   4     1445.54     1418.75     30.18 o
   9   1   4      563.34      532.07     18.57 o
  11   1   4     4913.86     4914.75     70.89 o
  13   1   4      652.89      593.10     29.41 o
  15   1   4      408.93      362.98     24.89 o
  17   1   4      638.76      572.22     32.75 o
  19   1   4      750.37      826.91     40.56 o
 -22   2   4      200.23      201.87     18.34 o
 -20   2   4      191.00      174.83     16.89 o
 -18   2   4       97.93      103.68      9.34 o
 -16   2   4      270.04      240.32     12.98 o
 -14   2   4      136.26      133.42      8.65 o
 -12   2   4      285.25      297.72     13.41 o
 -10   2   4       18.69       15.25      5.48 o
  -8   2   4     2648.90     2517.83     39.08 o
  -6   2   4      996.45     1049.52     18.48 o
  -4   2   4     2572.80     2562.65     26.40 o
  -2   2   4      980.05      979.38     14.46 o
   0   2   4     2526.42     2636.49     53.12 o
   2   2   4     3713.01     3830.71     56.78 o
   4   2   4      245.30      312.18     20.96 o
   6   2   4     1591.05     1661.04     32.69 o
   8   2   4      661.01      680.47     20.92 o
  10   2   4      937.35      960.39     26.09 o
  12   2   4     1331.68     1321.60     34.83 o
  14   2   4      180.21      146.70     16.51 o
  16   2   4      433.45      411.26     26.91 o
  18   2   4      391.23      398.47     27.79 o
 -21   3   4      142.12      128.02     14.45 o
 -19   3   4      362.70      344.51     25.85 o
 -17   3   4     1011.75     1008.43     26.96 o
 -15   3   4      404.04      425.24     16.57 o
 -13   3   4      138.19      124.86      9.24 o
 -11   3   4     2118.76     2096.34     54.22 o
  -9   3   4      292.64      291.41     12.37 o
  -7   3   4     1459.99     1454.52     23.33 o
  -5   3   4      113.12      113.57      6.57 o
  -3   3   4      851.63      755.37     12.05 o
  -1   3   4     2401.54     2409.45     39.49 o
   1   3   4      376.66      452.40     10.35 o
   3   3   4      297.18      278.40      8.35 o
   5   3   4     1507.52     1653.33     27.90 o
   7   3   4      927.71      985.60     21.75 o
   9   3   4     1449.81     1461.54     28.28 o
  11   3   4     2113.72     2053.56     35.74 o
  13   3   4     1394.97     1349.65     29.14 o
  15   3   4      550.35      527.31     23.09 o
  17   3   4      105.13       97.31     15.35 o
  19   3   4       59.22       52.03     13.57 o
 -22   4   4      497.25      459.82     27.10 o
 -20   4   4      465.70      451.76     26.05 o
 -18   4   4      898.74      851.63     34.15 o
 -16   4   4      335.93      288.03     32.00 o
 -14   4   4     1300.85     1286.45     29.02 o
 -12   4   4      963.19      911.43     23.86 o
 -10   4   4     4033.51     4061.33     68.58 o
  -8   4   4     2866.76     2728.53     41.89 o
  -6   4   4     2360.79     2359.58     28.77 o
  -4   4   4     8299.61     7879.16     77.77 o
  -2   4   4      431.27      476.54     14.80 o
   0   4   4      764.67      770.79     16.19 o
   2   4   4     2535.51     2532.73     50.28 o
   4   4   4     1366.06     1343.20     25.83 o
   6   4   4     1174.08     1195.88     27.77 o
   8   4   4     5597.58     5240.08     72.32 o
  10   4   4      564.13      573.03     20.54 o
  12   4   4      407.43      390.26     20.20 o
  14   4   4       72.69       64.46     14.85 o
  16   4   4      238.71      246.97     17.00 o
  18   4   4      122.76      123.32     14.20 o
 -21   5   4      311.59      328.91     23.30 o
 -19   5   4       40.81       35.71      9.71 o
 -17   5   4       21.56       17.55     11.49 o
 -15   5   4      996.44      965.18     35.35 o
 -13   5   4      543.06      573.47     18.51 o
 -11   5   4     1641.94     1814.11     51.72 o
  -9   5   4      968.21      931.73     24.34 o
  -7   5   4     3931.84     3913.84     56.25 o
  -5   5   4     3965.50     3613.54     44.54 o
  -3   5   4     6260.69     5889.58     47.03 o
  -1   5   4      110.27      106.66      6.68 o
   1   5   4      767.44      883.61     28.12 o
   3   5   4     1180.98     1265.51     19.21 o
   5   5   4     3963.68     4145.96     79.97 o
   7   5   4     2964.08     2787.88     58.65 o
   9   5   4     1186.84     1076.71     43.61 o
  11   5   4     3136.11     2882.66     64.81 o
  13   5   4     1401.38     1371.71     34.28 o
  15   5   4      833.16      864.76     35.59 o
  17   5   4      343.50      273.74     17.97 o
 -20   6   4      366.65      342.65     23.56 o
 -18   6   4      678.23      695.07     32.10 o
 -16   6   4      335.98      315.65     21.18 o
 -14   6   4     2787.23     2802.10     50.41 o
 -12   6   4     1661.42     1729.32     43.96 o
 -10   6   4     1255.15     1282.44     30.70 o
  -8   6   4     1254.90     1180.25     20.34 o
  -6   6   4     2728.97     2545.90     43.79 o
  -4   6   4     2117.70     1959.38     30.34 o
  -2   6   4     2603.00     2627.98     48.64 o
   0   6   4      302.18      304.25      9.63 o
   2   6   4     1377.63     1409.87     21.37 o
   4   6   4      694.25      683.39     13.96 o
   6   6   4     2589.31     2421.20     43.85 o
   8   6   4      392.17      368.04     18.40 o
  10   6   4     1066.53     1071.60     29.65 o
  12   6   4     3021.04     2839.31     70.15 o
  14   6   4      349.79      360.32     18.29 o
  16   6   4      414.37      367.28     24.29 o
 -19   7   4      169.50      169.73     17.32 o
 -17   7   4      118.07      103.06     10.82 o
 -15   7   4        4.71        6.35      9.12 o
 -13   7   4      189.84      185.05     12.38 o
 -11   7   4      561.98      560.81     19.53 o
  -9   7   4      188.57      182.39      9.53 o
  -7   7   4      363.18      334.07     10.64 o
  -5   7   4     1855.08     1853.42     30.09 o
  -3   7   4      315.44      325.24     11.99 o
  -1   7   4      317.07      306.16      9.75 o
   1   7   4      341.57      347.92     11.43 o
   3   7   4      191.97      198.07      8.04 o
   5   7   4     1234.37     1284.20     24.21 o
   7   7   4      229.37      199.08     13.03 o
   9   7   4      768.23      731.82     24.48 o
  11   7   4     1661.39     1658.16     65.61 o
  13   7   4      315.77      287.18     16.80 o
  15   7   4      196.61      185.53     17.74 o
  17   7   4      161.17      136.16     24.75 o
 -20   8   4      130.59      136.38     16.67 o
 -18   8   4        2.97       -5.51      7.29 o
 -16   8   4       19.43       20.28      7.83 o
 -14   8   4      382.54      370.50     17.56 o
 -12   8   4     1347.62     1284.98     26.61 o
 -10   8   4     1066.88     1038.27     23.95 o
  -8   8   4       59.15       79.93      6.37 o
  -6   8   4     1783.40     1826.99     26.87 o
  -4   8   4      224.83      206.70      8.29 o
  -2   8   4      532.93      529.47     13.32 o
   0   8   4       18.99       32.99      4.67 o
   2   8   4      803.48      922.83     29.10 o
   4   8   4     2949.59     2816.46     52.77 o
   6   8   4      651.63      659.47     26.90 o
   8   8   4      905.99      901.15     30.42 o
  10   8   4      390.80      379.75     18.67 o
  12   8   4       41.64       42.50     12.78 o
  14   8   4       64.66       50.87      9.37 o
  16   8   4      273.70      274.34     22.10 o
 -19   9   4     1314.73     1315.14     38.03 o
 -17   9   4      209.92      200.90     14.53 o
 -15   9   4       47.92       50.04      8.74 o
 -13   9   4      102.63      120.55     10.74 o
 -11   9   4      480.26      506.85     16.46 o
  -9   9   4      608.00      615.13     17.58 o
  -7   9   4     1635.65     1588.11     28.15 o
  -5   9   4     1278.15     1248.60     40.80 o
  -3   9   4      577.08      592.60     15.07 o
  -1   9   4      565.03      611.23     14.74 o
   1   9   4       31.17       30.22      6.00 o
   3   9   4     1454.42     1381.37     34.40 o
   5   9   4     1363.81     1315.45     33.15 o
   7   9   4     5076.98     4713.69     89.01 o
   9   9   4       87.33       87.38     10.41 o
  11   9   4      565.72      608.50     24.19 o
  13   9   4      140.04      114.74     11.97 o
  15   9   4      121.61      101.39     11.79 o
 -16  10   4      124.50      121.95     11.99 o
 -14  10   4     2631.14     2602.68     51.54 o
 -12  10   4      243.77      238.44     14.43 o
 -10  10   4      728.38      719.26     19.90 o
  -8  10   4     1195.55     1111.61     27.05 o
  -6  10   4       39.34       46.99      6.30 o
  -4  10   4     2121.73     2157.97     38.25 o
  -2  10   4     1294.68     1227.11     29.37 o
   0  10   4     5271.66     5274.26     60.55 o
   2  10   4     3252.23     3231.29     64.48 o
   4  10   4      403.28      393.56     18.05 o
   6  10   4     1267.65     1161.51     31.92 o
   8  10   4      198.43      220.07     15.09 o
  10  10   4      501.34      470.15     21.68 o
  12  10   4      852.75      836.30     51.28 o
  14  10   4       48.74       49.94      9.13 o
 -15  11   4       32.84       32.67      7.71 o
 -13  11   4      319.63      303.76     16.60 o
 -11  11   4      212.65      198.33     13.12 o
  -9  11   4      735.44      696.19     24.01 o
  -7  11   4      553.49      520.16     17.80 o
  -5  11   4      946.75      861.25     28.72 o
  -3  11   4     1252.98     1195.44     29.90 o
  -1  11   4      347.22      356.12     17.96 o
   1  11   4     1766.76     1747.06     33.06 o
   3  11   4      466.41      427.20     18.92 o
   5  11   4      806.58      802.57     26.73 o
   7  11   4      430.78      440.06     20.85 o
   9  11   4       64.82       66.45      9.84 o
  11  11   4      180.58      202.47     15.55 o
 -14  12   4      434.18      402.55     19.76 o
 -12  12   4      646.65      628.73     30.85 o
 -10  12   4      865.58      848.48     56.75 o
  -8  12   4      671.88      624.98     23.29 o
  -6  12   4      645.14      611.01     19.66 o
  -4  12   4      119.08      110.93      8.72 o
  -2  12   4      238.70      210.00     14.54 o
   0  12   4      615.52      567.21     23.14 o
   2  12   4      502.18      453.83     19.64 o
   4  12   4      324.30      323.75     17.87 o
   6  12   4      780.04      730.28     31.23 o
   8  12   4      144.91      138.03     12.73 o
  10  12   4      342.23      322.32     19.30 o
 -11  13   4      587.85      558.96     29.27 o
  -9  13   4     1192.50     1129.36     50.05 o
  -7  13   4      792.69      784.98     35.48 o
  -5  13   4      152.30      128.79      9.73 o
  -3  13   4      825.61      759.79     27.51 o
  -1  13   4      647.27      600.32     24.52 o
   1  13   4      120.56       87.01     13.58 o
   3  13   4      577.02      606.28     24.01 o
   5  13   4       90.44       97.10     11.08 o
   7  13   4      157.22      128.27     13.56 o
  -8  14   4      325.97      359.60     18.59 o
  -6  14   4      140.29      128.97     12.77 o
  -4  14   4      161.28      187.44     14.80 o
  -2  14   4     1258.90     1253.09     47.28 o
   0  14   4      141.49      129.06     26.55 o
   2  14   4      226.92      207.49     20.01 o
   4  14   4      242.14      248.68     21.88 o
  -3  15   4      473.38      499.06     24.13 o
  -1  15   4      190.76      226.73     16.87 o
 -21   1   5       65.25       34.00      7.14 o
 -19   1   5      113.37      101.94      8.87 o
 -17   1   5        2.85        3.70      4.94 o
 -15   1   5     1358.04     1362.53     28.90 o
 -13   1   5      221.37      196.78     10.91 o
 -11   1   5      897.39      955.06     22.02 o
  -9   1   5     1036.50     1061.83     22.55 o
  -7   1   5      469.46      452.58     12.56 o
  -5   1   5      697.37      661.98     12.25 o
  -3   1   5     1574.49     1504.04     20.41 o
  -1   1   5      240.85      220.95      8.67 o
   1   1   5     2546.37     2591.13     50.41 o
   3   1   5      323.23      295.78     20.67 o
   5   1   5      906.23      874.38     29.57 o
   7   1   5      843.78      931.95     36.33 o
   9   1   5     2873.66     2693.87     62.59 o
  11   1   5      581.79      540.81     28.11 o
  13   1   5      305.84      301.53     22.61 o
  15   1   5      183.86      164.42     18.49 o
  17   1   5      214.93      215.83     21.78 o
 -22   2   5      517.24      473.91     27.47 o
 -20   2   5      193.26      184.35     16.86 o
 -18   2   5      577.03      605.22     28.17 o
 -16   2   5     2028.79     2055.80     46.62 o
 -14   2   5      238.49      236.85     19.82 o
 -12   2   5     2829.66     2756.19     46.85 o
 -10   2   5     2184.70     2171.65     39.12 o
  -8   2   5     3100.64     3067.91     45.32 o
  -6   2   5     1468.64     1469.14     28.50 o
  -4   2   5     2047.75     1981.52     23.87 o
  -2   2   5     3309.62     3307.92     38.55 o
   0   2   5      308.35      332.92     13.51 o
   2   2   5     3735.57     3816.10     66.71 o
   4   2   5     5160.44     5183.52     86.64 o
   6   2   5     1487.77     1466.25     32.57 o
   8   2   5     3005.85     2991.74     51.86 o
  10   2   5     1538.17     1441.93     35.01 o
  12   2   5      386.14      360.32     17.77 o
  14   2   5      618.55      551.95     30.69 o
  16   2   5      165.14      158.26     18.73 o
 -21   3   5       66.76       50.18     11.06 o
 -19   3   5      296.56      283.95     33.63 o
 -17   3   5      572.53      604.50     31.73 o
 -15   3   5      217.73      202.98     12.37 o
 -13   3   5      933.05      929.67     43.31 o
 -11   3   5      819.89      746.05     28.35 o
  -9   3   5     3636.79     3679.92     54.63 o
  -7   3   5     1153.51     1106.92     23.95 o
  -5   3   5      783.49      808.10     17.47 o
  -3   3   5     3784.06     3768.95     65.08 o
  -1   3   5      635.90      605.79     12.69 o
   1   3   5     1150.14     1219.23     21.70 o
   3   3   5      341.80      361.13     14.98 o
   5   3   5     1775.27     1790.85     36.35 o
   7   3   5      306.11      303.01     16.50 o
   9   3   5     1817.70     1764.21     38.92 o
  11   3   5     1872.23     1747.61     40.06 o
  13   3   5      916.46      832.68     36.81 o
  15   3   5      592.41      580.08     41.07 o
  17   3   5      318.78      242.77     22.40 o
 -20   4   5       80.28       74.62     12.50 o
 -18   4   5       53.15       41.78      8.95 o
 -16   4   5       93.59       90.08      8.81 o
 -14   4   5       10.88        7.05      5.53 o
 -12   4   5     1067.53      989.57     34.45 o
 -10   4   5     1685.57     1611.57     44.51 o
  -8   4   5       56.01       46.43      5.68 o
  -6   4   5      487.21      437.53     13.25 o
  -4   4   5     1071.39      974.24     20.38 o
  -2   4   5     1133.00     1087.17     29.57 o
   0   4   5     1506.38     1564.58     26.00 o
   2   4   5      424.83      445.32     13.81 o
   4   4   5     1879.22     1972.99     46.27 o
   6   4   5     1098.87     1059.37     28.09 o
   8   4   5      681.17      681.76     23.43 o
  10   4   5       37.06       60.21      8.53 o
  12   4   5      319.34      286.40     16.24 o
  14   4   5      862.70      766.78     49.12 o
  16   4   5      125.34      115.62     16.69 o
 -21   5   5       50.26       26.85     13.22 o
 -19   5   5       30.85       11.46      8.25 o
 -17   5   5       49.32       35.47     20.02 o
 -15   5   5       13.32        2.50      8.25 o
 -13   5   5      274.68      267.98     19.31 o
 -11   5   5      246.50      248.16     12.99 o
  -9   5   5      135.46      128.64     11.45 o
  -7   5   5      441.71      455.08     16.44 o
  -5   5   5       32.38       31.19      5.07 o
  -3   5   5     1684.21     1616.84     27.62 o
  -1   5   5      842.38      913.54     20.29 o
   1   5   5      627.68      617.17     13.51 o
   3   5   5      419.15      477.11     17.05 o
   5   5   5       14.57       13.52      6.52 o
   7   5   5      349.70      334.56     14.32 o
   9   5   5      547.17      512.12     17.97 o
  11   5   5     1264.04     1156.81     28.19 o
  13   5   5      117.62      114.18      9.94 o
  15   5   5       99.96       88.99     11.80 o
 -20   6   5      215.08      182.39     17.73 o
 -18   6   5       46.66       44.18     10.54 o
 -16   6   5      494.60      480.87     31.18 o
 -14   6   5      102.14       90.73     12.88 o
 -12   6   5      107.52      104.08      9.17 o
 -10   6   5      499.81      498.34     23.68 o
  -8   6   5      251.73      226.27     11.04 o
  -6   6   5      763.64      744.96     18.89 o
  -4   6   5      951.75      942.17     21.10 o
  -2   6   5       35.02       28.28      4.95 o
   0   6   5     1202.74     1175.17     23.34 o
   2   6   5      117.63      120.72      8.11 o
   4   6   5     1097.48     1041.53     22.68 o
   6   6   5       70.32       72.36      9.47 o
   8   6   5     5519.01     5353.02     78.86 o
  10   6   5      303.24      310.40     20.50 o
  12   6   5      211.29      178.89     12.01 o
  14   6   5       48.97       44.85      8.95 o
 -19   7   5      138.94      132.13     16.73 o
 -17   7   5      352.72      313.64     22.42 o
 -15   7   5      428.64      416.80     24.48 o
 -13   7   5      319.32      295.13     34.30 o
 -11   7   5     1907.34     1848.11     63.51 o
  -9   7   5     3539.31     3362.62     53.84 o
  -7   7   5     2470.45     2280.20     43.45 o
  -5   7   5     1185.13     1058.90     23.29 o
  -3   7   5     4311.61     4223.31     55.07 o
  -1   7   5      716.85      670.37     22.09 o
   1   7   5      227.55      208.85     11.43 o
   3   7   5     2601.17     2589.89     38.97 o
   5   7   5     1305.34     1279.02     32.44 o
   7   7   5      514.67      499.82     20.75 o
   9   7   5     2946.72     2844.49     54.26 o
  11   7   5      693.45      763.79     26.87 o
  13   7   5      169.68      134.08     12.52 o
  15   7   5      151.18      118.21     12.75 o
 -18   8   5      234.51      226.85     19.98 o
 -16   8   5      323.17      280.45     21.57 o
 -14   8   5      514.71      560.69     28.32 o
 -12   8   5      303.27      280.50     20.05 o
 -10   8   5     1039.60     1041.93     30.90 o
  -8   8   5      176.53      142.68      9.45 o
  -6   8   5      562.33      521.70     16.71 o
  -4   8   5      650.47      607.28     17.77 o
  -2   8   5     1133.40     1124.90     24.34 o
   0   8   5      327.46      335.12     13.09 o
   2   8   5     3127.57     3031.54     54.33 o
   4   8   5      838.53      763.37     19.83 o
   6   8   5      322.56      348.11     23.92 o
   8   8   5     1439.57     1436.28     40.66 o
  10   8   5      268.86      274.35     16.88 o
  12   8   5      266.97      252.91     16.74 o
  14   8   5      454.50      459.06     22.31 o
 -17   9   5       95.74      102.31     14.11 o
 -15   9   5      148.00      147.99     21.35 o
 -13   9   5      237.27      214.25     24.50 o
 -11   9   5        0.04       -4.41      5.50 o
  -9   9   5      157.19      144.55     12.52 o
  -7   9   5      861.35      854.50     22.29 o
  -5   9   5      333.32      330.44     13.78 o
  -3   9   5     3248.20     3069.16     52.25 o
  -1   9   5      482.49      457.29     15.64 o
   1   9   5      807.28      787.42     20.29 o
   3   9   5     1351.58     1299.67     36.94 o
   5   9   5      825.63      773.61     26.35 o
   7   9   5      360.77      351.64     18.55 o
   9   9   5       31.42       23.33      8.16 o
  11   9   5      408.24      429.81     21.58 o
  13   9   5       24.93       38.53      8.49 o
 -16  10   5      225.40      191.72     18.26 o
 -14  10   5      432.63      433.91     25.33 o
 -12  10   5      144.45      146.53     11.29 o
 -10  10   5      113.59      104.63     10.18 o
  -8  10   5      649.45      664.19     20.30 o
  -6  10   5      130.85      116.10      9.07 o
  -4  10   5      150.60      155.74      9.94 o
  -2  10   5     1264.36     1201.79     30.80 o
   0  10   5      854.18      883.40     21.83 o
   2  10   5      809.22      795.40     25.80 o
   4  10   5      761.35      704.68     29.66 o
   6  10   5      713.45      641.56     24.58 o
   8  10   5      264.54      270.12     16.80 o
  10  10   5       70.82       51.37      9.55 o
 -15  11   5      139.44      179.83     18.07 o
 -13  11   5      235.66      243.93     19.72 o
 -11  11   5      320.99      288.25     20.58 o
  -9  11   5      512.57      465.94     23.17 o
  -7  11   5     2364.81     2406.86     47.87 o
  -5  11   5      556.42      549.10     19.81 o
  -3  11   5      173.33      175.00     10.74 o
  -1  11   5      786.49      807.93     30.17 o
   1  11   5      945.38      973.35     29.07 o
   3  11   5      745.44      694.68     25.25 o
   5  11   5      220.51      220.50     14.94 o
   7  11   5      844.97      830.02     28.97 o
   9  11   5       82.01       59.40      9.65 o
 -12  12   5      995.36     1028.09     40.56 o
 -10  12   5      492.26      468.41     21.25 o
  -8  12   5      440.71      448.14     17.68 o
  -6  12   5      411.15      403.04     16.60 o
  -4  12   5     1296.44     1322.77     45.10 o
  -2  12   5      436.05      437.38     29.04 o
   0  12   5      800.38      878.26     37.60 o
   2  12   5      223.84      169.07     17.75 o
   4  12   5     1082.34     1068.08     32.61 o
   6  12   5      505.30      520.85     23.35 o
   8  12   5      291.67      255.95     19.61 o
  -9  13   5      701.56      673.24     25.68 o
  -7  13   5       36.95       52.44      8.33 o
  -5  13   5      293.46      287.94     17.81 o
  -3  13   5       58.06       51.79     10.89 o
  -1  13   5     1606.22     1634.64     52.96 o
   1  13   5      417.47      395.20     25.80 o
   3  13   5      195.11      190.93     19.26 o
   5  13   5      791.00      836.80     29.82 o
  -4  14   5      540.23      549.88     25.09 o
  -2  14   5      386.73      380.53     25.71 o
   0  14   5       96.77       88.98     14.28 o
 -20   0   6      363.14      370.95     24.55 o
 -18   0   6       49.37       54.15     10.63 o
 -16   0   6     6598.71     6869.70    118.46 o
 -14   0   6      367.37      360.68     21.95 o
 -12   0   6     8590.57     8510.58    132.44 o
 -10   0   6     1020.79      981.70     33.70 o
  -8   0   6      444.70      411.25     21.03 o
  -6   0   6      553.35      588.08     20.26 o
  -4   0   6     2065.41     2068.29     92.93 o
  -2   0   6     1494.34     1457.41     83.48 o
   0   0   6     5231.97     5535.07    120.21 o
   2   0   6     6819.43     7079.71    150.69 o
   4   0   6     1893.80     1812.28     64.42 o
   6   0   6     3012.61     3102.66     93.86 o
   8   0   6     2620.70     2589.52     88.61 o
  10   0   6      279.14      276.69     29.86 o
  12   0   6      502.94      484.71     40.65 o
  14   0   6      381.24      374.07     37.59 o
 -21   1   6       66.69       82.99     16.07 o
 -19   1   6       56.55       53.32      8.29 o
 -17   1   6      372.92      351.38     17.82 o
 -15   1   6     2084.55     2213.44     40.17 o
 -13   1   6     1848.57     1768.07     38.87 o
 -11   1   6       82.88       74.27      8.86 o
  -9   1   6      384.23      348.23     15.72 o
  -7   1   6      768.04      787.96     18.01 o
  -5   1   6       20.02       20.14      4.58 o
  -3   1   6     2114.25     2153.27     43.68 o
  -1   1   6      391.59      389.73     15.04 o
   1   1   6      561.79      562.78     21.57 o
   3   1   6     2618.90     2718.49     56.24 o
   5   1   6     2173.05     2247.69     64.19 o
   7   1   6     3939.59     3986.72     79.69 o
   9   1   6     1480.22     1484.64     46.66 o
  11   1   6      156.63      176.55     31.08 o
  13   1   6      973.45      990.90     41.55 o
  15   1   6      903.85      865.30     40.61 o
 -20   2   6       15.45        9.20      9.41 o
 -18   2   6       38.63       32.93      6.90 o
 -16   2   6      222.58      222.69     14.21 o
 -14   2   6      393.86      368.22     17.43 o
 -12   2   6      767.67      743.80     23.84 o
 -10   2   6       43.70       51.04      7.82 o
  -8   2   6      761.95      806.29     18.97 o
  -6   2   6      667.21      664.63     16.76 o
  -4   2   6      364.52      350.98     12.14 o
  -2   2   6     1417.38     1476.67     24.11 o
   0   2   6      197.95      223.86     11.41 o
   2   2   6      493.72      479.66     20.76 o
   4   2   6      397.31      420.05     33.71 o
   6   2   6       41.14       45.93     14.21 o
   8   2   6      656.79      613.42     28.87 o
  10   2   6      452.73      491.33     27.05 o
  12   2   6      278.14      227.45     20.23 o
  14   2   6      706.44      672.07     35.07 o
 -19   3   6       20.47       15.26      8.60 o
 -17   3   6       99.81       82.51      9.27 o
 -15   3   6      547.61      560.20     21.46 o
 -13   3   6      338.14      367.58     17.25 o
 -11   3   6       70.23       70.14      8.81 o
  -9   3   6        7.76        3.33      4.45 o
  -7   3   6      736.59      762.89     18.59 o
  -5   3   6       15.10        4.39      4.55 o
  -3   3   6      562.12      561.96     17.78 o
  -1   3   6      222.32      222.75     11.28 o
   1   3   6      100.15      117.26      8.94 o
   3   3   6      455.56      486.05     41.62 o
   5   3   6     1885.10     1871.36     62.09 o
   7   3   6     1542.65     1499.91     36.00 o
   9   3   6      329.97      275.45     17.38 o
  11   3   6      274.42      251.40     20.68 o
  13   3   6      106.23       86.89     14.35 o
  15   3   6      125.17      154.02     18.44 o
 -20   4   6      102.17       74.08     12.00 o
 -18   4   6      215.58      233.97     24.96 o
 -16   4   6       17.08       11.18      5.32 o
 -14   4   6      928.32     1003.77     40.61 o
 -12   4   6     1070.75     1235.12     38.59 o
 -10   4   6      645.69      680.89     35.11 o
  -8   4   6     2401.28     2284.85     45.45 o
  -6   4   6     1017.13      960.51     24.98 o
  -4   4   6      130.57      115.77     13.92 o
  -2   4   6     2305.79     2221.57     48.61 o
   0   4   6     1896.59     1802.45     46.23 o
   2   4   6     2642.16     2529.57     45.40 o
   4   4   6     2627.56     2765.28     70.71 o
   6   4   6      516.96      489.88     20.14 o
   8   4   6      284.20      280.98     15.95 o
  10   4   6       19.78       18.28      6.29 o
  12   4   6      352.33      362.45     19.22 o
  14   4   6      361.98      339.48     25.37 o
 -19   5   6       71.64       58.53     15.86 o
 -17   5   6       95.74       75.96     12.27 o
 -15   5   6      171.54      158.94     16.27 o
 -13   5   6      103.74      109.82     10.04 o
 -11   5   6     1086.51     1158.09     50.29 o
  -9   5   6      594.32      574.77     18.06 o
  -7   5   6     3104.54     2966.36     80.52 o
  -5   5   6      452.16      442.55     16.90 o
  -3   5   6     1963.56     1926.47     32.58 o
  -1   5   6      248.46      234.58     10.66 o
   1   5   6     1397.66     1436.34     37.92 o
   3   5   6     1811.73     1796.70     42.46 o
   5   5   6      626.09      632.99     23.90 o
   7   5   6     3111.93     3106.88     56.75 o
   9   5   6      904.28      956.40     30.25 o
  11   5   6      672.56      698.13     26.55 o
  13   5   6     1476.72     1470.25     59.37 o
 -18   6   6      366.98      347.45     24.48 o
 -16   6   6      169.76      169.82     17.10 o
 -14   6   6      387.31      346.03     22.62 o
 -12   6   6       53.26       60.54      8.33 o
 -10   6   6     1117.75     1084.87     40.49 o
  -8   6   6      706.29      664.98     22.13 o
  -6   6   6     1557.48     1565.75     30.05 o
  -4   6   6       15.32        5.59      4.70 o
  -2   6   6     1453.51     1382.83     27.38 o
   0   6   6     1707.23     1700.91     36.41 o
   2   6   6     1443.84     1351.94     38.19 o
   4   6   6       67.40       63.44     12.28 o
   6   6   6      733.12      713.50     29.93 o
   8   6   6      993.82      924.85     29.43 o
  10   6   6       83.27       81.39     10.35 o
  12   6   6      664.30      696.51     27.52 o
 -17   7   6      249.57      226.61     20.10 o
 -15   7   6       20.55       20.93      9.01 o
 -13   7   6        0.93        7.29      8.35 o
 -11   7   6      211.40      202.36     28.92 o
  -9   7   6      837.84      829.00     25.80 o
  -7   7   6      227.06      204.45     11.27 o
  -5   7   6      113.32      107.39      8.48 o
  -3   7   6       60.36       52.01      7.56 o
  -1   7   6      257.12      228.29     13.78 o
   1   7   6      170.29      150.80     11.55 o
   3   7   6      106.77       92.92      9.78 o
   5   7   6      670.84      654.67     37.79 o
   7   7   6     1080.11      999.05     39.25 o
   9   7   6      393.20      359.90     19.21 o
  11   7   6       99.44       86.96     11.45 o
 -16   8   6       17.34       39.30     10.71 o
 -14   8   6      252.87      253.41     33.32 o
 -12   8   6      148.13      144.44     15.44 o
 -10   8   6      334.15      340.71     27.92 o
  -8   8   6       21.63       16.66      5.18 o
  -6   8   6      155.55      154.34      9.91 o
  -4   8   6      500.25      502.93     17.13 o
  -2   8   6      631.45      586.93     23.03 o
   0   8   6     1766.08     1711.83     37.85 o
   2   8   6      380.46      394.46     23.13 o
   4   8   6     1087.04     1028.88     40.65 o
   6   8   6       84.66       73.15     16.52 o
   8   8   6      105.87       92.43     27.11 o
  10   8   6       28.67       14.84      7.04 o
 -15   9   6      191.47      230.68     20.29 o
 -13   9   6      477.12      449.08     26.51 o
 -11   9   6      349.94      358.01     36.77 o
  -9   9   6      369.04      331.38     14.95 o
  -7   9   6       53.62       55.17      7.01 o
  -5   9   6      214.19      211.47     13.60 o
  -3   9   6      164.17      176.68     10.79 o
  -1   9   6      545.86      537.28     20.89 o
   1   9   6      537.80      539.09     21.60 o
   3   9   6     4353.42     4352.61     90.70 o
   5   9   6      300.76      292.69     23.49 o
   7   9   6      958.42     1002.11     33.59 o
   9   9   6      283.22      250.27     17.16 o
 -14  10   6      281.79      291.95     22.41 o
 -12  10   6      526.89      525.15     43.85 o
 -10  10   6      123.38      125.67     11.44 o
  -8  10   6      790.41      775.11     22.95 o
  -6  10   6      509.18      467.44     20.46 o
  -4  10   6     1363.18     1394.52     30.69 o
  -2  10   6     2056.27     2033.77     58.36 o
   0  10   6      546.19      522.42     33.52 o
   2  10   6     1116.69     1077.05     41.34 o
   4  10   6      123.31      133.66     12.61 o
   6  10   6      694.98      719.99     27.41 o
   8  10   6     1603.06     1642.65     59.83 o
 -11  11   6       31.96       26.88      6.62 o
  -9  11   6      325.19      285.97     14.56 o
  -7  11   6      437.49      437.05     17.56 o
  -5  11   6      117.34      140.04     10.23 o
  -3  11   6      505.14      537.93     21.66 o
  -1  11   6      623.99      645.61     50.56 o
   1  11   6      358.50      360.13     52.03 o
   3  11   6      756.06      776.37     28.09 o
   5  11   6      251.87      266.09     17.36 o
  -8  12   6       13.77       14.29      5.37 o
  -6  12   6        1.64        0.56      4.68 o
  -4  12   6      313.04      305.99     22.90 o
  -2  12   6       68.30       63.68     13.27 o
   0  12   6      833.91      832.26     37.92 o
   2  12   6      106.62       92.26     29.50 o
   4  12   6      142.29      140.38     12.97 o
 -19   1   7      536.54      566.47     24.09 o
 -17   1   7      684.98      737.40     26.77 o
 -15   1   7      113.65      116.22     11.24 o
 -13   1   7      439.01      423.15     19.38 o
 -11   1   7       28.74       21.39      6.30 o
  -9   1   7       31.52       27.04      7.55 o
  -7   1   7      306.40      297.65     15.10 o
  -5   1   7       86.53       76.22     11.00 o
  -3   1   7      359.37      383.85     19.36 o
  -1   1   7       15.15       24.20     10.82 o
   1   1   7     1322.07     1455.46     38.41 o
   3   1   7      488.70      533.88     23.83 o
   5   1   7     1437.02     1463.74     43.46 o
   7   1   7      259.03      275.73     19.91 o
   9   1   7      164.09      167.77     25.58 o
  11   1   7      180.35      178.34     36.21 o
 -18   2   7      138.72      108.10     11.37 o
 -16   2   7      281.31      285.41     22.73 o
 -14   2   7      239.17      238.65     15.06 o
 -12   2   7     1230.85     1255.32     33.23 o
 -10   2   7       58.36       47.54      8.04 o
  -8   2   7      300.31      281.85     15.10 o
  -6   2   7      634.74      637.36     21.43 o
  -4   2   7       62.90       57.34     11.01 o
  -2   2   7      769.85      793.32     27.59 o
   0   2   7     2295.36     2364.64    105.34 o
   2   2   7      760.84      808.92     42.17 o
   4   2   7     1386.54     1472.36     57.05 o
   6   2   7     1235.84     1227.88     40.73 o
   8   2   7      876.51      855.84     35.55 o
  10   2   7      353.31      363.92     27.99 o
  12   2   7      181.78      211.11     20.39 o
 -19   3   7      115.88      118.72     15.49 o
 -17   3   7      150.81      158.64     14.42 o
 -15   3   7        9.07        9.20      6.53 o
 -13   3   7      592.75      636.26     23.63 o
 -11   3   7      207.62      203.97     13.34 o
  -9   3   7      127.59      117.50     10.81 o
  -7   3   7     1135.92     1129.38     25.20 o
  -5   3   7      153.44      165.81     10.88 o
  -3   3   7      359.78      355.21     30.67 o
  -1   3   7       82.94      105.85     16.48 o
   1   3   7     1058.62     1041.14     43.29 o
   3   3   7      273.53      279.40     27.14 o
   5   3   7      233.66      255.09     18.42 o
   7   3   7     1510.10     1474.49     46.47 o
   9   3   7      621.43      600.51     30.79 o
  11   3   7      383.83      410.36     27.41 o
 -18   4   7       20.79       23.93     10.33 o
 -16   4   7      202.87      214.28     14.81 o
 -14   4   7      173.40      174.77     13.29 o
 -12   4   7       56.91       48.92      8.14 o
 -10   4   7      126.53      147.77     11.71 o
  -8   4   7       19.19       15.18      4.93 o
  -6   4   7      513.31      525.65     18.99 o
  -4   4   7      562.90      576.07     19.85 o
  -2   4   7       74.71      103.97     11.62 o
   0   4   7     1006.10     1031.97     36.03 o
   2   4   7      388.85      394.38     31.59 o
   4   4   7      750.98      752.94     45.36 o
   6   4   7       17.17       10.83     12.55 o
   8   4   7       94.79      128.37     15.07 o
  10   4   7      330.80      320.01     23.74 o
 -17   5   7       81.62       81.52     24.97 o
 -15   5   7       13.30       10.50      8.27 o
 -13   5   7        7.56        8.10      5.76 o
 -11   5   7       16.75       20.67      6.37 o
  -9   5   7       70.54       68.35      8.62 o
  -7   5   7      686.56      739.37     23.42 o
  -5   5   7      213.28      215.00     12.69 o
  -3   5   7      184.25      183.26     14.24 o
  -1   5   7       72.47       85.42     17.18 o
   1   5   7       17.35       13.09      6.62 o
   3   5   7      693.37      661.54     30.55 o
   5   5   7      481.64      458.48     26.13 o
   7   5   7      525.02      484.75     27.24 o
   9   5   7      120.25       98.97     14.27 o
  11   5   7       86.86       84.02     11.90 o
 -16   6   7       93.15       87.26     15.37 o
 -14   6   7       24.45       14.83      8.37 o
 -12   6   7      213.51      221.33     18.93 o
 -10   6   7      183.60      184.38     16.42 o
  -8   6   7      109.06      108.79     10.09 o
  -6   6   7      121.99      122.29     10.88 o
  -4   6   7      384.80      408.04     27.26 o
  -2   6   7        6.67        7.22      7.17 o
   0   6   7      888.86      824.72     26.07 o
   2   6   7      243.77      272.52     15.45 o
   4   6   7     1469.46     1415.92     52.42 o
   6   6   7      251.88      208.77     18.84 o
   8   6   7      262.31      256.40     41.77 o
  10   6   7       35.53       18.19     14.68 o
 -15   7   7      102.97       91.07     13.11 o
 -13   7   7      497.42      479.55     27.56 o
 -11   7   7      521.23      479.12     26.73 o
  -9   7   7      348.99      309.31     16.72 o
  -7   7   7     1832.04     1790.85     39.65 o
  -5   7   7      222.83      209.38     13.52 o
  -3   7   7      233.68      227.56     14.13 o
  -1   7   7     1023.39     1044.75     29.96 o
   1   7   7      935.02      981.87     34.55 o
   3   7   7      251.97      233.25     18.56 o
   5   7   7      728.79      728.58     34.15 o
   7   7   7      463.91      483.29     47.01 o
   9   7   7      168.76      190.43     19.20 o
 -14   8   7      169.88      191.55     18.43 o
 -12   8   7      169.85      151.28     26.57 o
 -10   8   7       41.42       45.94     18.20 o
  -8   8   7       74.61       74.43      8.87 o
  -6   8   7     1041.25     1004.40     29.73 o
  -4   8   7      170.49      170.18     12.89 o
  -2   8   7     1118.30     1146.43     32.16 o
   0   8   7      444.77      462.04     20.11 o
   2   8   7      389.85      415.22     19.15 o
   4   8   7      921.69      974.22     40.08 o
   6   8   7      180.38      161.23     16.90 o
   8   8   7      298.93      285.46     22.81 o
 -13   9   7      404.61      370.45     25.08 o
 -11   9   7       49.91       41.91     11.21 o
  -9   9   7       66.66       53.01      8.78 o
  -7   9   7     1062.54     1084.95     35.66 o
  -5   9   7       81.89       67.35      8.90 o
  -3   9   7      407.00      428.73     22.60 o
  -1   9   7     1124.95     1171.99     47.02 o
   1   9   7      407.18      418.51     26.36 o
   3   9   7       41.19       25.76     10.09 o
   5   9   7       68.33       80.19     13.58 o
 -10  10   7      206.51      219.31     19.02 o
  -8  10   7       27.31       28.98      6.19 o
  -6  10   7     1054.46     1071.76     32.24 o
  -4  10   7      186.77      173.77     13.32 o
  -2  10   7      105.66       88.30     10.26 o
   0  10   7      386.70      369.00     38.13 o
   2  10   7      127.05      111.57     15.32 o
   4  10   7       63.26       55.83     12.56 o
  -7  11   7      113.11      135.88     12.34 o
  -5  11   7       27.43       18.10      8.14 o
  -3  11   7      438.51      458.42     28.01 o
  -1  11   7      443.73      436.45     27.88 o
 -16   0   8     1439.82     1452.69     66.36 o
 -14   0   8      755.37      788.86     46.97 o
 -12   0   8      452.80      423.83     33.87 o
 -10   0   8       71.28       67.85     16.62 o
  -8   0   8      353.10      366.76     31.01 o
  -6   0   8      619.39      578.26     37.45 o
  -4   0   8     1221.98     1283.76     55.37 o
   6   0   8      474.75      601.45     41.33 o
   8   0   8      454.65      529.00     41.18 o
 -17   1   8      422.70      383.32     20.49 o
 -15   1   8       12.78       19.49      7.58 o
 -13   1   8       81.71       85.11     10.56 o
 -11   1   8       81.89       82.22     11.79 o
  -9   1   8       35.89       36.92      9.37 o
  -7   1   8      227.66      278.35     32.50 o
  -5   1   8      107.80      111.52     13.12 o
  -3   1   8      404.39      451.09     32.72 o
   3   1   8     2224.21     2430.89     83.27 o
   5   1   8      694.54      790.88     46.80 o
   7   1   8      118.60      196.06     26.20 o
   9   1   8      696.83      733.95     35.10 o
 -16   2   8      285.71      254.53     19.84 o
 -14   2   8        0.86       -0.16      7.06 o
 -12   2   8      170.11      176.79     13.78 o
 -10   2   8      277.33      276.72     16.25 o
  -8   2   8       28.89       34.43      7.11 o
  -6   2   8      235.82      240.39     17.60 o
  -4   2   8      242.60      199.87     23.14 o
  -2   2   8       28.06       48.83     15.16 o
   2   2   8      124.81      134.42     20.18 o
   4   2   8      195.73      185.18     23.15 o
   6   2   8      330.54      321.52     31.59 o
   8   2   8       95.10       58.83     17.02 o
 -15   3   8       53.71       71.42      9.71 o
 -13   3   8      267.02      269.47     16.62 o
 -11   3   8        0.49       -0.56      5.76 o
  -9   3   8       51.48       48.32      8.11 o
  -7   3   8      407.59      392.17     34.43 o
  -5   3   8        9.05        4.68      9.61 o
  -3   3   8       73.56       77.10     16.42 o
  -1   3   8      835.65      863.66     71.68 o
   1   3   8      912.48      861.58     46.37 o
   3   3   8      445.08      466.11     36.05 o
   5   3   8       59.77       62.31     16.75 o
   7   3   8       61.75       70.36     18.60 o
 -14   4   8      469.69      565.42     27.14 o
 -12   4   8      391.22      445.48     20.82 o
 -10   4   8      359.86      341.85     17.88 o
  -8   4   8       20.89       21.09      7.53 o
  -6   4   8      834.48      894.33     47.66 o
  -4   4   8      631.98      647.49     39.87 o
  -2   4   8      685.04      661.68     27.56 o
   0   4   8      667.52      674.28     46.09 o
   2   4   8      457.40      493.34     36.74 o
   4   4   8       95.54       65.80     16.87 o
   6   4   8      151.82      154.04     24.78 o
   8   4   8      138.83      161.58     24.68 o
 -15   5   8      240.43      290.03     22.83 o
 -13   5   8       31.15       51.21      8.83 o
 -11   5   8     1132.34     1139.82     42.28 o
  -9   5   8       98.67       91.11     12.54 o
  -7   5   8      884.70      953.86     50.20 o
  -5   5   8       38.91       53.48      9.88 o
  -3   5   8     1339.10     1483.52     70.76 o
  -1   5   8      962.76      967.99     39.85 o
   1   5   8       74.45       66.62     16.57 o
   3   5   8     1241.90     1268.82     62.67 o
   5   5   8      312.58      364.12     35.64 o
   7   5   8      192.61      222.28     30.40 o
 -12   6   8      154.26      145.49     16.87 o
 -10   6   8      304.78      307.80     22.00 o
  -8   6   8      121.77      106.23     18.26 o
  -6   6   8      193.08      198.04     15.87 o
  -4   6   8     1170.07     1316.48     52.07 o
  -2   6   8       89.97       88.62     11.53 o
   0   6   8      284.31      269.68     18.95 o
   2   6   8      161.68      161.64     23.89 o
   4   6   8      478.27      527.87     41.72 o
   6   6   8      113.44      104.54     22.79 o
 -11   7   8      343.43      337.02     23.30 o
  -9   7   8        8.43       17.56      8.46 o
  -7   7   8       67.47       64.96     12.60 o
  -5   7   8      136.81      130.22     14.13 o
  -3   7   8       37.74       48.25     13.76 o
  -1   7   8      122.76      127.19     14.10 o
   1   7   8      497.02      523.82     22.31 o
   3   7   8      390.50      356.41     24.67 o
 -10   8   8       77.00       90.54     13.81 o
  -8   8   8      168.02      152.73     14.98 o
  -6   8   8      659.54      690.60     30.57 o
  -4   8   8      345.11      354.85     22.14 o
  -2   8   8      788.42      816.38     28.28 o
   0   8   8      288.28      236.48     15.41 o
   2   8   8       35.53       20.92     11.37 o
  -7   9   8      115.24      110.20     13.73 o
  -5   9   8      152.93      143.39     14.81 o
  -3   9   8       31.11       33.28      8.09 o
  -1   9   8     1249.67     1295.34     36.76 o
 -11   1   9      417.80      460.05     26.53 o
  -9   1   9       18.93       29.80      9.53 o
  -7   1   9      216.64      246.99     19.02 o
  -5   1   9       50.99       37.41     13.67 o
 -12   2   9      286.72      315.99     21.78 o
 -10   2   9      366.95      396.35     24.17 o
  -8   2   9       95.23       99.42     13.59 o
  -6   2   9      190.08      189.63     23.86 o
  -4   2   9      518.15      634.69     41.38 o
 -11   3   9      608.53      659.18     25.94 o
  -9   3   9      284.43      302.65     30.84 o
  -7   3   9       61.91       81.55     17.84 o
  -5   3   9       94.43      110.68     17.89 o
  -3   3   9      622.03      645.19     41.58 o
 -10   4   9      170.51      202.79     25.45 o
  -8   4   9       39.34       64.35     17.23 o
  -6   4   9      139.16      156.00     22.38 o
  -4   4   9      193.18      210.40     24.99 o
  -2   4   9      415.20      472.54     35.94 o
  -9   5   9       31.75       45.44     15.37 o
  -7   5   9       16.48       26.90     11.99 o
  -5   5   9       17.99       18.99     12.02 o
  -3   5   9       24.24       29.74     13.51 o
  -1   5   9      494.12      534.87     37.67 o
  -4   6   9      426.07      479.72     36.51 o
 
